# Supplementary material for: An arrayed CRISPR knockout screen identifies genetic regulators of GLUT1 expression
Source: Sci Rep. 2023 Nov 29;13:21038. doi: 10.1038/s41598-023-48361-5 (PMC10687026; doi:10.1038/s41598-023-48361-5)
Supplement: Supplementary file 2 — Supplementary Table 5. [file 41598_2023_48361_MOESM2_ESM.xlsx]

## Sheet: all dataset
PlateName	Well	GeneSymbol	Replicate1	Replicate2	Ave	Stdev
Drug 1	B03	POLE	1.2276	1.21589	1.22174	0.00828391
Drug 1	B10	MEPCE	1.135	1.19335	1.16418	0.0412569
Drug 1	A11	POLK	1.20401	1.10141	1.15271	0.072549
Drug 1	B02	AGBL2	1.11822	1.14532	1.13177	0.019162
Drug 1	A03	GPHN	1.20044	1.03287	1.11665	0.118484
Drug 1	A02	ARHGEF7	1.05266	1.15077	1.10172	0.0693769
Drug 1	A04	SNUPN	1.062	1.11231	1.08716	0.0355683
Drug 1	B11	RDH14	1.02235	1.13854	1.08045	0.0821624
Drug 1	C11	ADA	1.03954	1.10356	1.07155	0.0452691
Drug 1	E02	POLR1C	1.1997	0.94028	1.06999	0.183439
Drug 1	E11	SOAT1	1.12499	1.01005	1.06752	0.0812741
Drug 1	B05	POLR1A	1.03239	1.09997	1.06618	0.0477825
Drug 1	E08	EEF1B2	1.05429	1.06909	1.06169	0.0104658
Drug 1	G07	PDGFB	1.10294	1.02025	1.06159	0.0584712
Drug 1	F11	DNPH1	1.02285	1.09395	1.0584	0.0502795
Drug 1	E09	PABPC1	1.11084	1.00459	1.05772	0.0751325
Drug 1	F02	GJA5	1.10545	0.986245	1.04585	0.0842914
Drug 1	A08	ACADS	1.20984	0.876908	1.04338	0.235422
Drug 1	E04	ASF1A	1.16936	0.91569	1.04252	0.179371
Drug 1	E06	FKBP10	1.12991	0.950094	1.04	0.127146
Drug 1	D03	ACOT1	1.15965	0.911885	1.03577	0.175199
Drug 1	A09	ABCA8	1.09431	0.976569	1.03544	0.0832555
Drug 1	A10	TIMP3	1.11952	0.945835	1.03268	0.122813
Drug 1	H02	FAHD2B	1.04994	1.00663	1.02828	0.0306258
Drug 1	D05	SLC29A3	1.0986	0.957818	1.02821	0.0995503
Drug 1	E03	CHSY1	1.13016	0.915422	1.02279	0.151845
Drug 1	B07	SEPT1	0.966195	1.0758	1.021	0.0775016
Drug 1	E10	MAP2	1.10217	0.939824	1.021	0.114794
Drug 1	D09	SLC46A1	1.04011	0.99708	1.0186	0.0304297
Drug 1	F07	MCM6	1.0639	0.97203	1.01796	0.0649605
Drug 1	D10	KLRG1	1.07325	0.955352	1.0143	0.0833672
Drug 1	E07	SLFN13	1.06986	0.956094	1.01298	0.0804459
Drug 1	B09	LCN12	0.952543	1.07321	1.01288	0.0853274
Drug 1	C02	ARL2	1.00566	1.01028	1.00797	0.00326224
Drug 1	F06	ANG	1.06586	0.94812	1.00699	0.0832531
Drug 1	D02	SULF1	1.07156	0.937153	1.00436	0.095042
Drug 1	D04	SPTLC3	1.10817	0.899914	1.00404	0.147259
Drug 1	B06	AHCY	1.04699	0.95684	1.00191	0.0637434
Drug 1	C04	ABCC2	0.973785	1.02899	1.00139	0.0390354
Drug 1	C08	PTGES	0.92331	1.05194	0.987627	0.0909582
Drug 1	A06	SLC4A4	1.06379	0.911359	0.987574	0.107785
Drug 1	G11	ACOXL	0.948651	1.0206	0.984624	0.0508726
Drug 1	B04	LIG4	0.927837	1.02419	0.976015	0.0681342
Drug 1	G06	ADH1B	1.02493	0.919721	0.972325	0.0743929
Drug 1	B08	SLC9A9	0.873001	1.07004	0.971523	0.139331
Drug 1	C09	SMYD3	0.913521	1.02562	0.969573	0.0792686
Drug 1	A07	SCARB2	1.05658	0.878741	0.967659	0.125749
Drug 1	D11	PRMT3	0.986941	0.944084	0.965512	0.0303039
Drug 1	H08	VLDLR	0.9958	0.934346	0.965073	0.043455
Drug 1	G09	ADH1C	0.962137	0.963771	0.962954	0.00115547
Drug 1	H07	SLC19A2	0.9938	0.930198	0.961999	0.0449736
Drug 1	C03	DECR1	0.931842	0.990895	0.961368	0.0417566
Drug 1	D08	ALDOA	0.927133	0.985746	0.956439	0.0414456
Drug 1	H11	GPAT3	0.976368	0.93385	0.955109	0.0300645
Drug 1	C10	GPAT4	0.842504	1.03038	0.936444	0.132851
Drug 1	D07	LDHC	0.938459	0.933263	0.935861	0.00367405
Drug 1	A05	SLC24A2	0.945029	0.923942	0.934486	0.0149106
Drug 1	F10	PIK3AP1	0.924655	0.941474	0.933064	0.0118931
Drug 1	H09	IL12RB2	0.908291	0.952072	0.930181	0.0309582
Drug 1	H03	CA10	1.00862	0.850553	0.929589	0.111773
Drug 1	E05	NOX3	1.00225	0.855493	0.928872	0.103773
Drug 1	G02	EGLN3	0.977092	0.878958	0.928025	0.0693916
Drug 1	H06	DHX30	0.915726	0.928252	0.921989	0.00885726
Drug 1	C07	GYPC	0.93502	0.908561	0.92179	0.0187097
Drug 1	F08	GNA14	0.923325	0.910533	0.916929	0.00904466
Drug 1	G08	CHD7	0.950055	0.883177	0.916616	0.0472897
Drug 1	C05	AANAT	0.869595	0.950126	0.909861	0.0569442
Drug 1	D06	ADCY5	0.903494	0.914144	0.908819	0.00753102
Drug 1	F09	OLR1	0.888918	0.924915	0.906917	0.0254535
Drug 1	G10	NCK1	0.894126	0.912098	0.903112	0.0127078
Drug 1	C06	PLOD3	0.818421	0.964805	0.891613	0.103509
Drug 1	H10	RAB9A	0.89609	0.867015	0.881553	0.0205593
Drug 1	F03	ABHD14A	0.967261	0.793317	0.880289	0.122997
Drug 1	H04	TRMT61A	0.963376	0.712041	0.837708	0.177721
Drug 1	F05	ABCA13	0.932341	0.734221	0.833281	0.140092
Drug 1	F04	AQP2	0.992737	0.664949	0.828843	0.231781
Drug 1	H05	NECTIN4	0.919374	0.738171	0.828773	0.12813
Drug 1	G03	SMUG1	0.834562	0.814229	0.824396	0.014378
Drug 1	G04	TLR1	0.535735	0.584597	0.560166	0.0345507
Drug 1	G05	SLC2A1	0.532806	0.419834	0.47632	0.0798833
Drug 10	A02	PRODH	1.37998	1.08527	1.23262	0.208392
Drug 10	A05	ABCD4	1.26278	1.12392	1.19335	0.0981881
Drug 10	A03	MCCC1	1.29	1.05146	1.17073	0.168675
Drug 10	E04	IDI2	1.25884	0.999319	1.12908	0.183512
Drug 10	E02	VARS	1.16079	1.09302	1.12691	0.047917
Drug 10	B03	PLA2G12A	1.07804	1.12654	1.10229	0.0342965
Drug 10	A04	DDX39A	1.14421	1.05618	1.10019	0.0622472
Drug 10	D02	RBL2	1.10005	1.09081	1.09543	0.00653509
Drug 10	E11	TOP3A	1.29845	0.883647	1.09105	0.293308
Drug 10	E09	RBBP4	1.26803	0.905743	1.08689	0.256174
Drug 10	F02	ABCB6	1.03865	1.1032	1.07093	0.0456434
Drug 10	B02	GDF9	1.14326	0.996809	1.07003	0.103554
Drug 10	H02	TRIP6	0.912646	1.20841	1.06053	0.20914
Drug 10	C04	MARCKS	0.996421	1.11805	1.05724	0.0860072
Drug 10	E05	QSOX1	1.12019	0.986814	1.0535	0.0943095
Drug 10	E03	PGAP1	1.15639	0.926947	1.04167	0.16224
Drug 10	G03	KYAT1	1.0627	1.01645	1.03958	0.0327058
Drug 10	A08	STX18	1.17545	0.899748	1.0376	0.194953
Drug 10	F04	PNLIPRP2	1.12966	0.942225	1.03594	0.132539
Drug 10	B04	PLD3	1.02492	1.01716	1.02104	0.00548549
Drug 10	A09	RAB32	1.1816	0.860398	1.021	0.227121
Drug 10	A06	RTCA	1.13526	0.903148	1.0192	0.164126
Drug 10	E10	IL6R	1.17795	0.857751	1.01785	0.226417
Drug 10	B05	GC	0.968948	1.05767	1.01331	0.0627343
Drug 10	H11	SERPINA6	0.834715	1.19059	1.01265	0.251639
Drug 10	A11	RPP14	1.14069	0.876885	1.00879	0.186541
Drug 10	H05	SLC22A7	1.05434	0.9554	1.00487	0.0699644
Drug 10	D04	KIF1C	0.989	1.00383	0.996414	0.0104853
Drug 10	A07	SOD1	1.172	0.818969	0.995485	0.249631
Drug 10	C09	MSH4	1.00442	0.985314	0.994867	0.0135099
Drug 10	D03	CA3	0.994561	0.992806	0.993684	0.00124092
Drug 10	E08	THUMPD2	1.03883	0.94853	0.99368	0.0638519
Drug 10	G02	OBP2B	0.95332	1.03334	0.993332	0.0565855
Drug 10	H04	VNN2	0.937856	1.03593	0.986894	0.0693511
Drug 10	H07	TUBB6	1.02199	0.948017	0.985005	0.0523089
Drug 10	H08	ATP5A1	0.988572	0.980646	0.984609	0.00560451
Drug 10	C02	PPCS	0.938567	1.0297	0.984134	0.0644426
Drug 10	H03	TFPI	0.941522	1.01959	0.980554	0.0551996
Drug 10	A10	PLPP5	1.09964	0.833175	0.966406	0.188416
Drug 10	G10	NEIL1	1.04708	0.885455	0.96627	0.114289
Drug 10	D10	APOBEC2	0.913538	1.01869	0.966116	0.0743566
Drug 10	G04	SLC6A6	0.979908	0.949766	0.964837	0.0213136
Drug 10	H10	TNFRSF11A	0.968933	0.949622	0.959278	0.0136551
Drug 10	F06	ADPRHL1	0.92278	0.995344	0.959062	0.0513101
Drug 10	C05	EIF3F	0.931265	0.981606	0.956435	0.0355963
Drug 10	F09	MTRF1L	0.913894	0.998603	0.956248	0.0598985
Drug 10	B10	HSD17B3	0.922575	0.989244	0.955909	0.0471418
Drug 10	C03	DHRS1	0.843981	1.06729	0.955633	0.1579
Drug 10	D06	PNMT	0.916658	0.985305	0.950982	0.0485405
Drug 10	D09	UPP2	0.942215	0.950912	0.946563	0.00614929
Drug 10	B11	NSUN5	0.905084	0.985236	0.94516	0.0566762
Drug 10	F03	ABHD13	0.945563	0.938547	0.942055	0.00496114
Drug 10	C11	EIF4B	0.912402	0.967552	0.939977	0.0389973
Drug 10	F08	GNAI2	0.885606	0.992408	0.939007	0.0755206
Drug 10	D05	POMT2	0.880435	0.992351	0.936393	0.0791365
Drug 10	H09	TGM4	0.925939	0.940556	0.933247	0.0103361
Drug 10	F10	GSTK1	1.01204	0.852494	0.932267	0.112817
Drug 10	B06	ASPG	1.00149	0.857314	0.9294	0.101946
Drug 10	B09	PLCB1	0.923848	0.930739	0.927294	0.00487287
Drug 10	E06	CWC27	0.958815	0.892701	0.925758	0.0467498
Drug 10	C06	FCGR2A	0.909041	0.929934	0.919488	0.0147734
Drug 10	C10	BNIP1	0.898438	0.940515	0.919476	0.029753
Drug 10	D08	SLC25A3	0.892622	0.942188	0.917405	0.0350491
Drug 10	H06	ARFRP1	0.950887	0.881972	0.91643	0.0487299
Drug 10	D11	SEPT11	0.90332	0.920801	0.912061	0.0123609
Drug 10	F07	HAVCR2	0.919998	0.901996	0.910997	0.0127293
Drug 10	E07	ADSL	0.942356	0.877511	0.909934	0.0458524
Drug 10	G09	TIGAR	0.939732	0.877498	0.908615	0.0440064
Drug 10	G05	ROBO1	0.945486	0.870104	0.907795	0.0533034
Drug 10	D07	NAMPT	0.886955	0.921906	0.90443	0.0247143
Drug 10	F11	KIF14	0.930496	0.864998	0.897747	0.0463142
Drug 10	F05	GLT8D1	0.890858	0.899156	0.895007	0.00586763
Drug 10	C08	GALNT12	0.913551	0.861094	0.887322	0.0370929
Drug 10	G11	RFC4	0.846445	0.924857	0.885651	0.0554452
Drug 10	C07	ABCD1	0.873922	0.885355	0.879638	0.00808434
Drug 10	B08	ENC1	0.784295	0.973735	0.879015	0.133954
Drug 10	B07	SMPD2	0.869136	0.869267	0.869202	9.25351e-05
Drug 10	G08	SIRT6	0.833231	0.889305	0.861268	0.0396507
Drug 10	G06	FUT1	0.869556	0.829769	0.849663	0.0281336
Drug 10	G07	RAD21	0.649553	0.781331	0.715442	0.0931816
Drug 11	C02	TUBA8	1.32026	1.24601	1.28314	0.0525071
Drug 11	H04	HMGCR	1.12772	1.29999	1.21386	0.121811
Drug 11	B02	GPX7	1.23073	1.07248	1.15161	0.111901
Drug 11	G02	KIF18A	1.1203	1.169	1.14465	0.0344349
Drug 11	G04	SLC25A5	1.19178	1.07952	1.13565	0.07938
Drug 11	F05	RHCE	1.1982	1.06737	1.13279	0.0925147
Drug 11	E05	GBP2	1.24644	1.00138	1.12391	0.173282
Drug 11	G05	CHST11	1.28675	0.952091	1.11942	0.236638
Drug 11	D05	B3GNT3	1.22933	1.00761	1.11847	0.156778
Drug 11	F04	IL9	1.2366	0.976657	1.10663	0.183809
Drug 11	F02	CTPS2	1.0942	1.10592	1.10006	0.00828642
Drug 11	E03	DAG1	1.29121	0.847365	1.06929	0.313844
Drug 11	E02	SLC17A3	1.10805	1.02607	1.06706	0.0579695
Drug 11	A02	PLA2G7	1.11434	1.01193	1.06313	0.0724181
Drug 11	D04	SLC6A12	1.22669	0.896382	1.06154	0.233562
Drug 11	F03	PGM2	1.30181	0.789108	1.04546	0.362536
Drug 11	C03	HSD17B1	1.18604	0.886732	1.03638	0.211642
Drug 11	H02	EGLN2	1.00457	1.06771	1.03614	0.0446464
Drug 11	D02	DCPS	1.04389	0.998599	1.02124	0.0320232
Drug 11	E04	MMAB	1.0544	0.979697	1.01705	0.0528232
Drug 11	D03	SLC12A1	1.25814	0.768614	1.01338	0.346147
Drug 11	C04	PEX5	1.08747	0.93116	1.00931	0.110527
Drug 11	G03	LOXL2	1.11814	0.880589	0.999364	0.167973
Drug 11	B03	SLC27A3	1.06978	0.877614	0.973696	0.135881
Drug 11	A04	EXOSC9	1.12881	0.811433	0.970121	0.224419
Drug 11	B04	PARP4	1.00952	0.905739	0.957627	0.0733807
Drug 11	H03	ANGPTL7	0.99831	0.891658	0.944984	0.0754145
Drug 11	A05	KAT8	1.01723	0.855238	0.936235	0.114548
Drug 11	B05	BLVRA	1.00897	0.813404	0.911189	0.138288
Drug 11	D10	HSPA5	1.15963	0.647895	0.903762	0.361851
Drug 11	A10	SLC1A7	1.2173	0.58384	0.900572	0.447926
Drug 11	G06	NLRP11	1.17507	0.619029	0.897051	0.393182
Drug 11	H05	ACYP1	0.989872	0.797418	0.893645	0.136085
Drug 11	B06	IL36A	1.08406	0.70224	0.893153	0.26999
Drug 11	A03	HBD	0.989121	0.76913	0.879125	0.155557
Drug 11	C05	TXN2	0.971668	0.749758	0.860713	0.156914
Drug 11	E06	CDS2	1.15094	0.559476	0.85521	0.418231
Drug 11	F06	VAT1L	1.10086	0.602936	0.851897	0.352083
Drug 11	E10	ASAH2	1.06935	0.629026	0.84919	0.311359
Drug 11	A09	GALNT14	1.15054	0.541051	0.845796	0.430975
Drug 11	A11	IL22RA1	1.05882	0.621328	0.840075	0.309355
Drug 11	E09	FOLR2	1.12928	0.539388	0.834332	0.417114
Drug 11	E11	TH	0.966891	0.692989	0.82994	0.193678
Drug 11	C10	PMPCA	1.07439	0.580146	0.827266	0.34948
Drug 11	D08	SLC12A4	1.14764	0.490632	0.819135	0.464573
Drug 11	F09	OPLAH	1.10007	0.537058	0.818566	0.398112
Drug 11	A08	CCL13	1.07619	0.560715	0.818451	0.364494
Drug 11	F07	SUOX	1.11924	0.51084	0.815042	0.430206
Drug 11	H09	PTBP1	1.01171	0.616631	0.814173	0.279366
Drug 11	F08	GALNT6	1.14773	0.478746	0.813235	0.47304
Drug 11	D11	IL17RA	1.02949	0.588831	0.809159	0.311591
Drug 11	B10	SERINC3	1.0458	0.570699	0.808249	0.335946
Drug 11	B11	POLR2C	1.01653	0.598951	0.807742	0.295275
Drug 11	A06	PLB1	0.935321	0.679735	0.807528	0.180726
Drug 11	G11	MICAL2	1.01475	0.594588	0.804668	0.297098
Drug 11	G09	MOGAT2	1.06275	0.541504	0.802129	0.368579
Drug 11	F10	UBASH3B	1.04755	0.548673	0.79811	0.352757
Drug 11	G07	SLC28A2	1.08047	0.509467	0.794968	0.403759
Drug 11	A07	NMNAT1	1.04373	0.545999	0.794864	0.351949
Drug 11	E08	MGST1	1.10261	0.485709	0.79416	0.436216
Drug 11	G10	ITGB5	0.977518	0.610658	0.794088	0.25941
Drug 11	B07	SLC38A3	1.02296	0.550119	0.786538	0.334348
Drug 11	C06	WISP3	0.980224	0.584414	0.782319	0.27988
Drug 11	F11	ELOVL5	1.01615	0.546805	0.781475	0.331874
Drug 11	G08	GJA1	1.05097	0.506018	0.778494	0.38534
Drug 11	D06	ARL4D	0.978362	0.57711	0.777736	0.283727
Drug 11	C09	SKIV2L	0.977967	0.555871	0.766919	0.298467
Drug 11	B08	B3GNT2	1.03571	0.493497	0.764606	0.383406
Drug 11	C11	CMBL	0.954859	0.571856	0.763357	0.270824
Drug 11	H10	PLSCR2	0.907465	0.615056	0.76126	0.206765
Drug 11	D09	GYPA	1.02237	0.498147	0.760259	0.370683
Drug 11	B09	TRMT1L	0.997789	0.521555	0.759672	0.336748
Drug 11	H11	IL13RA2	0.971881	0.537683	0.754782	0.307025
Drug 11	C08	BCAT2	1.00171	0.466163	0.733937	0.37869
Drug 11	C07	NNT	0.949362	0.514217	0.73179	0.307694
Drug 11	H07	PTGR1	0.98294	0.457885	0.720412	0.37127
Drug 11	D07	ARSG	0.968191	0.468537	0.718364	0.353309
Drug 11	E07	SLC5A2	0.955607	0.456343	0.705975	0.353033
Drug 11	H08	KIF1B	0.890929	0.480632	0.685781	0.290123
Drug 11	H06	QPRT	0.874674	0.470765	0.672719	0.285607
Drug 12	A10	RRM1	1.38381	2.11892	1.75137	0.519798
Drug 12	B04	GTPBP2	1.01378	1.9063	1.46004	0.631105
Drug 12	B03	GPR137B	0.948233	1.96715	1.45769	0.720486
Drug 12	B05	MAOB	0.94289	1.90296	1.42293	0.678872
Drug 12	B02	SPO11	1.04629	1.73728	1.39178	0.488599
Drug 12	A11	PCCB	0.862084	1.87109	1.36659	0.713475
Drug 12	B07	FAS	0.938175	1.7502	1.34419	0.574189
Drug 12	A09	SMPD3	0.925701	1.68492	1.30531	0.536846
Drug 12	A03	SLC4A1	1.07346	1.52495	1.29921	0.319251
Drug 12	A08	FABP6	1.01473	1.55583	1.28528	0.38261
Drug 12	B10	NAA50	0.978368	1.56704	1.2727	0.416253
Drug 12	B08	HBE1	0.926254	1.61594	1.2711	0.487682
Drug 12	A04	PHYH	1.05326	1.48353	1.2684	0.304251
Drug 12	A02	SLCO4C1	0.983043	1.54951	1.26628	0.400552
Drug 12	H02	EFTUD2	1.11661	1.36301	1.23981	0.174229
Drug 12	A05	DNASE2	0.993168	1.42211	1.20764	0.303307
Drug 12	B11	NAA20	0.903157	1.48321	1.19318	0.41016
Drug 12	B06	UXS1	0.858422	1.50689	1.18266	0.458538
Drug 12	B09	F8	0.906537	1.4586	1.18257	0.390368
Drug 12	E10	RAC2	1.10777	1.17097	1.13937	0.0446875
Drug 12	F10	DYNLL1	1.18378	1.07773	1.13076	0.0749917
Drug 12	D04	RAD9A	0.968122	1.24949	1.10881	0.198961
Drug 12	A06	HYAL4	0.938028	1.27392	1.10597	0.237509
Drug 12	E04	SLC13A3	1.11324	1.09333	1.10328	0.0140803
Drug 12	F02	BCL2	1.1297	1.05684	1.09327	0.0515201
Drug 12	G03	HLA-DOB	1.01425	1.16587	1.09006	0.10721
Drug 12	H03	SGPL1	1.0024	1.17746	1.08993	0.123791
Drug 12	G02	PPIC	1.15758	1.00544	1.08151	0.107576
Drug 12	H05	A2M	1.12534	1.03232	1.07883	0.0657776
Drug 12	H09	CYB561D2	0.986371	1.16302	1.07469	0.124907
Drug 12	A07	AKR7A2	0.926228	1.21837	1.0723	0.206575
Drug 12	E09	OAS1	1.08155	1.06123	1.07139	0.0143664
Drug 12	E11	ABCB7	1.10914	1.03214	1.07064	0.0544484
Drug 12	H11	RAP1A	0.876744	1.26328	1.07001	0.273322
Drug 12	C04	ATP8B1	0.940536	1.19886	1.0697	0.182664
Drug 12	E05	ABCA4	1.09535	1.02382	1.05959	0.0505822
Drug 12	E03	RAB31	1.09044	1.02534	1.05789	0.0460324
Drug 12	F04	CA1	1.00907	1.09924	1.05416	0.0637642
Drug 12	G09	STX1A	1.05226	1.04988	1.05107	0.00168306
Drug 12	H07	ECI2	1.01917	1.06019	1.03968	0.0290121
Drug 12	C11	ABCG4	1.09395	0.98264	1.03829	0.0787059
Drug 12	G10	KDM1A	0.975638	1.08592	1.03078	0.0779833
Drug 12	G04	FGF19	0.954322	1.09174	1.02303	0.0971693
Drug 12	H06	PIGL	0.990653	1.04525	1.01795	0.0386082
Drug 12	H08	ABHD17B	0.975014	1.05632	1.01566	0.0574886
Drug 12	F03	DMBT1	1.01933	1.00995	1.01464	0.00662864
Drug 12	F05	SLC22A11	1.04741	0.975183	1.0113	0.0510714
Drug 12	E02	PNLIPRP3	1.04588	0.976336	1.01111	0.0491783
Drug 12	F07	ABHD17C	1.04637	0.973199	1.00979	0.0517426
Drug 12	H04	CYP7B1	0.97943	1.03703	1.00823	0.040726
Drug 12	F08	DBH	1.06768	0.936016	1.00185	0.0930971
Drug 12	F09	ATP6V1B1	0.978698	1.02339	1.00104	0.0316011
Drug 12	E08	SPATA5	1.0001	0.995241	0.997672	0.0034382
Drug 12	G11	ALOX5	1.02574	0.965071	0.995406	0.0429007
Drug 12	C09	ST6GALNAC5	0.986389	1.00375	0.995071	0.0122783
Drug 12	D10	VPS4B	0.98737	1.00017	0.99377	0.009051
Drug 12	C07	DBI	0.974128	1.00941	0.991766	0.0249453
Drug 12	E07	MYO7A	1.04103	0.939286	0.990158	0.0719447
Drug 12	C02	KDELR3	0.92952	1.03903	0.984276	0.0774366
Drug 12	C10	GPAA1	0.957779	0.993992	0.975885	0.0256064
Drug 12	C03	MTIF3	0.904978	1.0425	0.973737	0.0972393
Drug 12	G06	CCL7	0.951476	0.985173	0.968324	0.0238273
Drug 12	C08	POLG2	0.800038	1.1307	0.965369	0.233814
Drug 12	H10	ABHD2	0.918574	1.00707	0.962824	0.0625792
Drug 12	F11	SMPDL3A	1.07787	0.84521	0.96154	0.164515
Drug 12	D02	UCP2	0.91307	1.00429	0.958682	0.0645052
Drug 12	G05	ADCK3	0.89726	1.0078	0.952531	0.0781646
Drug 12	E06	QPCT	1.01745	0.884966	0.951208	0.0936807
Drug 12	G07	ALAD	0.929813	0.967489	0.948651	0.0266412
Drug 12	G08	SHFM1	0.949979	0.945599	0.947789	0.00309708
Drug 12	D03	LOX	0.934679	0.960217	0.947448	0.0180582
Drug 12	D07	BCL2A1	0.87066	1.02092	0.945791	0.106252
Drug 12	D09	POGZ	0.932867	0.957641	0.945254	0.0175182
Drug 12	D08	LAMTOR3	0.912969	0.967714	0.940342	0.0387108
Drug 12	D11	PMEL	1.03316	0.847388	0.940274	0.13136
Drug 12	C05	TG	0.885275	0.988021	0.936648	0.0726524
Drug 12	C06	LYPLA2	0.893555	0.978834	0.936194	0.0603016
Drug 12	F06	PYCRL	0.933494	0.927407	0.93045	0.00430382
Drug 12	D05	FABP1	0.88483	0.926848	0.905839	0.0297112
Drug 12	D06	PLSCR4	0.871938	0.909424	0.890681	0.0265066
Drug 13	F04	GUCY1A3	1.29708	1.23922	1.26815	0.0409072
Drug 13	E08	POLE2	1.27265	1.17327	1.22296	0.070272
Drug 13	H03	RAN	1.34024	1.10349	1.22186	0.167413
Drug 13	A03	CYP4A11	1.01311	1.37362	1.19337	0.25492
Drug 13	G03	FARS2	1.29012	1.08803	1.18908	0.1429
Drug 13	A04	KIF2C	1.11669	1.25282	1.18475	0.0962627
Drug 13	D02	TXN	1.08965	1.27046	1.18006	0.127856
Drug 13	E02	HMGCL	1.12051	1.23875	1.17963	0.0836109
Drug 13	A09	AKAP5	1.18378	1.17137	1.17758	0.00877772
Drug 13	A05	GNB4	1.14737	1.19666	1.17201	0.0348533
Drug 13	F02	CD163L1	1.2648	1.07652	1.17066	0.133134
Drug 13	B02	NTF4	1.29369	1.04425	1.16897	0.176382
Drug 13	H04	NAGPA	1.18833	1.10371	1.14602	0.0598409
Drug 13	C04	ENDOG	1.13482	1.15311	1.14396	0.0129273
Drug 13	A06	PXDNL	1.14518	1.14018	1.14268	0.00353568
Drug 13	A08	EIF2B5	1.169	1.10841	1.1387	0.0428439
Drug 13	A02	ABHD17A	1.12076	1.15175	1.13626	0.0219136
Drug 13	A07	MARCO	1.09471	1.17631	1.13551	0.0576991
Drug 13	G02	AOAH	1.18561	1.07848	1.13205	0.0757516
Drug 13	D05	GNS	1.17338	1.07874	1.12606	0.0669237
Drug 13	E07	IYD	1.18699	1.06093	1.12396	0.0891385
Drug 13	G07	ECHS1	1.21391	1.0325	1.1232	0.128275
Drug 13	A11	ATP10B	1.15319	1.08391	1.11855	0.0489854
Drug 13	F03	SLC15A2	1.0973	1.13172	1.11451	0.0243352
Drug 13	E11	RDH12	1.02226	1.1885	1.10538	0.11755
Drug 13	B05	POLR2B	1.0171	1.19311	1.10511	0.124458
Drug 13	D09	LAIR1	1.06176	1.14561	1.10368	0.0592886
Drug 13	D06	LGALS3	1.0298	1.17566	1.10273	0.103134
Drug 13	B11	UBD	1.1711	1.02708	1.09909	0.101838
Drug 13	D10	ACADSB	1.05125	1.13506	1.09316	0.0592586
Drug 13	B03	PDE1B	1.07426	1.08828	1.08127	0.00991324
Drug 13	G08	IL1RL1	1.13646	1.0233	1.07988	0.0800122
Drug 13	B04	VPS29	0.990186	1.16772	1.07895	0.125534
Drug 13	A10	DYNLRB2	1.09251	1.05725	1.07488	0.0249292
Drug 13	D04	LIPC	1.0195	1.12303	1.07127	0.0732041
Drug 13	C05	ABCB10	1.01579	1.12064	1.06821	0.0741411
Drug 13	B06	KMO	1.11916	1.01402	1.06659	0.0743453
Drug 13	C09	HAGHL	1.02337	1.09946	1.06142	0.0538019
Drug 13	F07	FGD1	0.996946	1.12453	1.06074	0.0902157
Drug 13	C03	DNAH11	1.00145	1.11778	1.05961	0.0822542
Drug 13	C08	DNAJC27	1.00744	1.10867	1.05806	0.0715837
Drug 13	C11	GPD1	1.02962	1.08586	1.05774	0.0397644
Drug 13	B10	B3GNT6	1.05161	1.05085	1.05123	0.00053162
Drug 13	F06	CNTF	0.985351	1.11142	1.04839	0.0891431
Drug 13	C02	AARS	1.00652	1.08727	1.0469	0.0570988
Drug 13	E10	HSPH1	0.900325	1.17452	1.03742	0.193883
Drug 13	G06	ABCB9	1.06623	1.00165	1.03394	0.0456623
Drug 13	B09	TXNDC17	1.0492	1.01688	1.03304	0.0228543
Drug 13	D03	INSL3	1.00012	1.06514	1.03263	0.0459759
Drug 13	G09	PLCB4	1.01995	1.02743	1.02369	0.00528857
Drug 13	G11	INHBC	1.06034	0.985168	1.02276	0.0531562
Drug 13	E04	POLR2D	0.940624	1.0816	1.01111	0.0996867
Drug 13	E05	PITPNM1	0.908998	1.10204	1.00552	0.136503
Drug 13	F08	C8G	0.907661	1.10292	1.00529	0.138071
Drug 13	H07	SLC8A3	0.992844	1.01414	1.00349	0.0150561
Drug 13	E03	EPOR	0.904595	1.09815	1.00137	0.136867
Drug 13	E09	CSGALNACT2	0.962656	1.03129	0.996973	0.0485324
Drug 13	H02	GADD45A	1.00069	0.980316	0.990505	0.014409
Drug 13	B08	PLA2G6	0.979878	1.0007	0.990287	0.0147205
Drug 13	F10	S100A3	0.887957	1.08935	0.988651	0.142403
Drug 13	B07	SLC1A1	1.03205	0.944882	0.988467	0.0616385
Drug 13	C07	MTR	0.986513	0.986579	0.986546	4.631e-05
Drug 13	G05	HSD11B1	0.845092	1.11546	0.980278	0.191182
Drug 13	G10	KMT2E	0.985272	0.969468	0.97737	0.0111753
Drug 13	D08	SLC22A5	1.00145	0.953115	0.977283	0.034179
Drug 13	H10	XRCC4	0.9799	0.972341	0.97612	0.00534487
Drug 13	D11	SLC33A1	0.874835	1.05619	0.965512	0.128236
Drug 13	H11	CRMP1	0.928201	0.998349	0.963275	0.0496018
Drug 13	F09	EIF1AX	0.927174	0.992818	0.959996	0.0464177
Drug 13	H05	FGF13	0.972675	0.9423	0.957488	0.0214785
Drug 13	G04	SLC16A4	0.792474	1.11275	0.952611	0.226467
Drug 13	F05	REXO2	0.892088	1.00986	0.950973	0.0832764
Drug 13	H08	TGM7	0.945354	0.94875	0.947052	0.00240126
Drug 13	H09	TMED1	0.878716	1.01509	0.946903	0.0964312
Drug 13	F11	IL7R	0.973554	0.913518	0.943536	0.0424522
Drug 13	E06	RAB3C	0.887555	0.987708	0.937631	0.0708188
Drug 13	C06	RBP7	0.820131	0.991986	0.906058	0.12152
Drug 13	C10	SLC16A11	0.809493	0.995363	0.902428	0.131429
Drug 13	H06	SDHB	0.905888	0.88926	0.897574	0.011758
Drug 13	D07	PDE4D	0.859139	0.932031	0.895585	0.0515422
Drug 14	B09	SLC2A3	1.17068	1.73636	1.45352	0.399998
Drug 14	B02	APOH	1.08382	1.62961	1.35672	0.385933
Drug 14	A02	MYL3	1.18772	1.4256	1.30666	0.168208
Drug 14	B07	PIGB	1.10168	1.50607	1.30388	0.285947
Drug 14	B08	INSM1	1.05508	1.5274	1.29124	0.33398
Drug 14	B10	VGF	1.14681	1.43463	1.29072	0.203515
Drug 14	B03	DAGLB	0.94188	1.60758	1.27473	0.470718
Drug 14	A05	FGF3	1.06355	1.47607	1.26981	0.291691
Drug 14	B11	PPWD1	1.09754	1.42164	1.25959	0.229172
Drug 14	A06	STX2	1.01802	1.49605	1.25704	0.338018
Drug 14	A04	NRG1	0.9918	1.49228	1.24204	0.353893
Drug 14	B06	FKBP1A	1.04869	1.41996	1.23433	0.262529
Drug 14	B05	DDX25	0.965812	1.45109	1.20845	0.343141
Drug 14	A07	CNTNAP2	1.00474	1.39754	1.20114	0.277749
Drug 14	A09	BLVRB	1.00722	1.39228	1.19975	0.272276
Drug 14	A08	SLC26A10	1.01317	1.38307	1.19812	0.26156
Drug 14	B04	IL2RG	0.896287	1.48323	1.18976	0.415031
Drug 14	A03	FDFT1	1.00334	1.3684	1.18587	0.258132
Drug 14	A11	FKBP15	1.07724	1.27764	1.17744	0.141709
Drug 14	A10	PLXNA4	1.01298	1.33138	1.17218	0.225143
Drug 14	E04	PROCR	1.15735	1.18621	1.17178	0.0204106
Drug 14	C09	SLC30A1	1.17401	1.12504	1.14952	0.0346287
Drug 14	H03	RHOBTB2	0.86605	1.39171	1.12888	0.371695
Drug 14	H05	BDH2	0.867809	1.31797	1.09289	0.318315
Drug 14	F04	ACIN1	1.10907	1.06845	1.08876	0.0287222
Drug 14	C06	NMT1	1.06495	1.07925	1.0721	0.0101121
Drug 14	D03	ABHD3	1.06939	1.05451	1.06195	0.0105237
Drug 14	E08	PEX7	1.06844	1.04149	1.05496	0.0190546
Drug 14	E07	EIF4A3	0.996034	1.11116	1.0536	0.0814095
Drug 14	G02	ROPN1L	1.03397	1.07193	1.05295	0.0268388
Drug 14	E06	CAT	1.04217	1.06318	1.05267	0.0148559
Drug 14	F02	TMX2	1.00608	1.0968	1.05144	0.0641429
Drug 14	G08	DDX42	1.14879	0.948971	1.04888	0.141291
Drug 14	H02	DDX60	0.895994	1.19919	1.04759	0.214389
Drug 14	E03	FAAH2	0.905849	1.17588	1.04086	0.190939
Drug 14	C07	RFC3	1.03228	1.04024	1.03626	0.005628
Drug 14	G04	MAPRE3	0.966908	1.09723	1.03207	0.0921533
Drug 14	F03	TMPRSS11B	1.02821	1.01523	1.02172	0.00917591
Drug 14	E02	PYGL	0.950624	1.09138	1.021	0.0995328
Drug 14	E10	ASPH	1.09503	0.946934	1.02098	0.104718
Drug 14	E11	DHX9	1.06903	0.963848	1.01644	0.0743713
Drug 14	C02	SEPHS2	1.09029	0.939472	1.01488	0.106644
Drug 14	G03	SLC22A6	1.00381	1.01334	1.00857	0.00674382
Drug 14	H08	STEAP2	0.802694	1.20123	1.00196	0.281806
Drug 14	H07	IGF2	0.878917	1.12019	0.999555	0.170608
Drug 14	D05	SLC3A2	0.947951	1.04963	0.998788	0.0718954
Drug 14	G05	DDX58	0.921091	1.06423	0.992663	0.101218
Drug 14	F10	LSS	1.05846	0.924245	0.991353	0.0949038
Drug 14	D10	CSF2	1.07054	0.910654	0.990597	0.113056
Drug 14	D02	B3GAT1	0.933251	1.04038	0.986816	0.0757527
Drug 14	G06	CD3D	0.920575	1.04932	0.984946	0.0910334
Drug 14	D09	NISCH	0.952975	1.00601	0.979494	0.0375036
Drug 14	H10	GSTP1	0.789808	1.16791	0.978857	0.267356
Drug 14	C08	GFER	1.07288	0.882871	0.977874	0.134354
Drug 14	D07	TUBAL3	0.908418	1.03409	0.971252	0.0888609
Drug 14	G09	SLCO4A1	1.02617	0.91445	0.97031	0.0789976
Drug 14	G11	MOCS2	1.05075	0.880286	0.965519	0.120538
Drug 14	F06	DHRS2	0.931908	0.992507	0.962207	0.0428499
Drug 14	H09	PPIP5K2	0.717401	1.20697	0.962184	0.346175
Drug 14	E05	ALOX15	0.746313	1.17302	0.959666	0.301727
Drug 14	D08	PCYOX1	1.00236	0.916701	0.959533	0.0605736
Drug 14	H11	MAN1A2	0.792779	1.12597	0.959373	0.235599
Drug 14	H04	ANGPT1	0.752211	1.1654	0.958803	0.292166
Drug 14	C04	COX10	0.923761	0.992557	0.958159	0.0486467
Drug 14	F07	ATP2A1	0.91819	0.986502	0.952346	0.048304
Drug 14	C10	PON3	0.941127	0.958543	0.949835	0.0123152
Drug 14	C03	EIF4ENIF1	0.961048	0.92575	0.943399	0.0249597
Drug 14	C11	NUBP1	0.988616	0.888007	0.938311	0.0711412
Drug 14	H06	FLNA	0.762249	1.11191	0.93708	0.247248
Drug 14	D04	TMX4	0.889558	0.979736	0.934647	0.0637655
Drug 14	G10	FKBP1B	0.937587	0.916509	0.927048	0.0149048
Drug 14	F08	GBP1	0.992431	0.85358	0.923005	0.0981824
Drug 14	D06	RPN1	0.942063	0.89964	0.920851	0.0299979
Drug 14	F11	ST8SIA4	0.980555	0.856606	0.91858	0.0876452
Drug 14	E09	MGAT3	0.946926	0.882415	0.914671	0.0456162
Drug 14	F09	GDNF	0.923827	0.903109	0.913468	0.01465
Drug 14	D11	DEGS1	0.905257	0.888224	0.89674	0.012044
Drug 14	F05	UROS	0.847574	0.933049	0.890312	0.06044
Drug 14	G07	PDE1C	0.833203	0.926448	0.879826	0.0659337
Drug 14	C05	SLC2A12	0.845395	0.867096	0.856245	0.0153445
Drug 15	F03	NUP214	1.33851	1.13436	1.23643	0.144351
Drug 15	B02	PROS1	1.16083	1.28732	1.22407	0.0894474
Drug 15	G03	PRDM12	1.20978	1.19264	1.20121	0.0121179
Drug 15	E04	LEFTY2	1.30994	1.04817	1.17906	0.185105
Drug 15	F04	CPOX	1.23591	1.11653	1.17622	0.0844172
Drug 15	G08	POMP	1.20237	1.12755	1.16496	0.0529019
Drug 15	G04	AKR1C3	1.19875	1.12646	1.1626	0.0511157
Drug 15	B03	REG3A	1.03001	1.27204	1.15102	0.171146
Drug 15	A06	MYO9A	1.1484	1.10434	1.12637	0.0311568
Drug 15	H08	DAP3	1.25847	0.97386	1.11616	0.201249
Drug 15	H03	MDK	1.13321	1.091	1.1121	0.0298437
Drug 15	E02	RARS	1.20086	1.01909	1.10997	0.128529
Drug 15	G02	TTLL1	1.26077	0.957824	1.1093	0.214213
Drug 15	A08	MPP5	1.06169	1.14692	1.1043	0.060264
Drug 15	G11	FDXR	1.05031	1.15726	1.10378	0.0756286
Drug 15	H02	ABCA2	1.18009	1.0181	1.0991	0.114548
Drug 15	B10	EDAR	0.91604	1.27532	1.09568	0.254048
Drug 15	B09	RNASE4	0.986754	1.19891	1.09283	0.150018
Drug 15	B05	RAB33B	1.06963	1.1146	1.09211	0.0318012
Drug 15	D02	TMC6	1.22739	0.947421	1.0874	0.197967
Drug 15	B04	TPM1	1.08298	1.09055	1.08677	0.00534967
Drug 15	C03	SMC4	1.13839	1.02712	1.08276	0.0786811
Drug 15	C08	CRAT	1.05681	1.09706	1.07693	0.0284584
Drug 15	A04	TNFRSF1B	1.18573	0.96703	1.07638	0.154648
Drug 15	C04	NARF	1.13522	1.01721	1.07621	0.0834465
Drug 15	F11	LAG3	1.12437	1.02442	1.07439	0.0706778
Drug 15	G07	GDF11	1.09772	1.03753	1.06762	0.0425629
Drug 15	A02	FGF14	1.0636	1.06965	1.06662	0.00427563
Drug 15	B06	SIRT7	1.06914	1.06349	1.06631	0.00399612
Drug 15	D10	NDUFA4	1.05441	1.07499	1.0647	0.0145527
Drug 15	B07	GLYATL1	0.965019	1.15664	1.06083	0.135499
Drug 15	D03	NLRP9	1.19184	0.925685	1.05876	0.1882
Drug 15	H04	FGF10	1.15554	0.960762	1.05815	0.137729
Drug 15	D09	GSTM3	1.15935	0.943338	1.05135	0.152746
Drug 15	H09	ACOX2	1.0567	1.04156	1.04913	0.0107063
Drug 15	E08	SLC15A1	1.14147	0.94198	1.04173	0.141061
Drug 15	H06	ABCG8	1.06459	1.01349	1.03904	0.036136
Drug 15	E10	PARP2	1.00013	1.06736	1.03374	0.0475411
Drug 15	D06	UQCRB	1.10757	0.944543	1.02606	0.11528
Drug 15	H11	MYH7	0.952272	1.08171	1.01699	0.0915265
Drug 15	F10	PMP2	1.03609	0.993916	1.015	0.0298214
Drug 15	F02	ADH1A	1.00911	1.02015	1.01463	0.00780661
Drug 15	F05	EPT1	1.05825	0.964175	1.01121	0.0665182
Drug 15	A10	LARS2	0.948802	1.07119	1.00999	0.0865397
Drug 15	G09	HAAO	0.988238	1.02626	1.00725	0.0268864
Drug 15	H05	HSD17B6	1.03636	0.970271	1.00332	0.0467331
Drug 15	F07	ALG10B	0.999311	1.00534	1.00233	0.00426321
Drug 15	E05	TXNDC8	1.00859	0.989178	0.998882	0.0137234
Drug 15	A05	PARP14	1.01149	0.983951	0.997722	0.0194762
Drug 15	C05	PIPOX	1.0371	0.957122	0.997111	0.0565523
Drug 15	D04	CSDE1	1.00794	0.980512	0.994224	0.0193919
Drug 15	B08	MFSD14A	0.87923	1.10671	0.992969	0.16085
Drug 15	D05	DHRS3	1.11466	0.870568	0.992614	0.172598
Drug 15	H07	ARHGEF10	1.0328	0.941613	0.987204	0.0644757
Drug 15	D07	ITGB1	1.02693	0.940624	0.983779	0.0610301
Drug 15	H10	DIRAS3	0.896065	1.06835	0.982208	0.121825
Drug 15	F08	DIAPH3	0.927067	1.03091	0.97899	0.073429
Drug 15	C02	PMM2	1.05074	0.905201	0.977972	0.102913
Drug 15	A09	PCM1	0.980646	0.972525	0.976585	0.00574221
Drug 15	D11	CD79A	0.996905	0.947997	0.972451	0.0345828
Drug 15	F09	FGF6	0.96605	0.978279	0.972165	0.00864738
Drug 15	G10	FA2H	0.941272	1.00291	0.97209	0.0435828
Drug 15	C07	SCAMP3	0.981937	0.952029	0.966983	0.0211487
Drug 15	C11	SLC4A1AP	0.809933	1.11687	0.963401	0.217036
Drug 15	G05	SFXN1	0.942229	0.984349	0.963289	0.0297833
Drug 15	C06	FGF23	0.982371	0.937153	0.959762	0.031974
Drug 15	E06	PLCB2	0.958156	0.959121	0.958639	0.000681751
Drug 15	D08	PDCD6	0.999833	0.908208	0.95402	0.0647888
Drug 15	A03	B3GALNT1	0.925888	0.981993	0.953941	0.0396725
Drug 15	E03	NECTIN3	0.950975	0.956318	0.953647	0.00377806
Drug 15	E11	GALNS	0.974658	0.932347	0.953502	0.0299186
Drug 15	C09	BZW2	0.985859	0.917856	0.951858	0.0480853
Drug 15	A07	NSF	0.95656	0.924232	0.940396	0.0228588
Drug 15	E07	TALDO1	0.950081	0.926951	0.938516	0.0163552
Drug 15	F06	RAD51C	0.855477	1.01425	0.934866	0.112273
Drug 15	A11	CA12	0.833796	1.02962	0.93171	0.138471
Drug 15	E09	ALDH1A2	0.87021	0.986672	0.928441	0.0823511
Drug 15	C10	GABARAP	0.856695	0.982308	0.919502	0.0888221
Drug 15	G06	DDAH1	0.88884	0.946728	0.917784	0.0409335
Drug 15	B11	SERPINC1	0.741245	1.09294	0.917093	0.248688
Drug 16	H03	HDHD3	1.43865	1.4005	1.41957	0.0269782
Drug 16	A05	CENPE	1.35997	1.40836	1.38416	0.0342151
Drug 16	H08	KARS	1.49696	1.2605	1.37873	0.167203
Drug 16	H09	SLC5A6	1.44787	1.25762	1.35275	0.134527
Drug 16	B07	TIPARP	1.24884	1.41031	1.32958	0.114176
Drug 16	D08	MIOX	1.41711	1.21791	1.31751	0.140858
Drug 16	H11	TULP2	1.32629	1.30648	1.31638	0.014007
Drug 16	G03	RDH13	1.29997	1.32906	1.31452	0.0205704
Drug 16	H06	CHML	1.59393	1.03202	1.31298	0.397332
Drug 16	E08	RBP1	1.36657	1.25081	1.30869	0.0818525
Drug 16	G09	ITGA9	1.54152	1.07034	1.30593	0.333175
Drug 16	C02	SUMO1	1.27049	1.31059	1.29054	0.0283586
Drug 16	B08	HYAL2	1.1987	1.37506	1.28688	0.124699
Drug 16	D07	IDS	1.34916	1.21133	1.28024	0.0974635
Drug 16	H02	ANGPTL2	1.35087	1.20037	1.27562	0.106415
Drug 16	E04	FTSJ1	1.32109	1.22041	1.27075	0.0711918
Drug 16	G11	POLQ	1.32329	1.21749	1.27039	0.0748105
Drug 16	G07	SLC22A25	1.36806	1.17237	1.27022	0.138375
Drug 16	A08	KIF20B	1.24844	1.28809	1.26827	0.0280382
Drug 16	D06	HADHB	1.25893	1.26631	1.26262	0.00521898
Drug 16	E03	SHB	1.40563	1.11063	1.25813	0.208596
Drug 16	F10	DDB1	1.31035	1.20055	1.25545	0.0776389
Drug 16	H10	FTSJ3	1.27818	1.22225	1.25021	0.0395486
Drug 16	F04	PIGU	1.28404	1.21536	1.2497	0.0485644
Drug 16	E07	AASDHPPT	1.38658	1.11047	1.24852	0.195239
Drug 16	F07	SLC25A18	1.35677	1.13828	1.24752	0.154497
Drug 16	D09	RSAD2	1.25263	1.24192	1.24727	0.00757655
Drug 16	C04	HMGCLL1	1.28069	1.20764	1.24417	0.0516542
Drug 16	D10	ABCB1	1.25427	1.23304	1.24365	0.0150097
Drug 16	H07	ECM1	1.23934	1.24646	1.2429	0.00503506
Drug 16	G04	IL5RA	1.41286	1.06404	1.23845	0.246651
Drug 16	H04	MBD4	1.32275	1.15131	1.23703	0.121231
Drug 16	B06	SULT1C4	1.23946	1.22694	1.2332	0.00885063
Drug 16	G02	ALG1	1.38172	1.0821	1.23191	0.211864
Drug 16	D05	ABCG1	1.21837	1.24384	1.23111	0.0180154
Drug 16	B04	NDUFB4	1.19267	1.26634	1.22951	0.0520973
Drug 16	G06	SETD7	1.40009	1.05432	1.22721	0.244497
Drug 16	D04	EXTL2	1.28205	1.1691	1.22557	0.0798628
Drug 16	B11	WDR31	1.0109	1.43899	1.22494	0.302706
Drug 16	A07	PLA2G2D	1.27547	1.16997	1.22272	0.0745966
Drug 16	B02	PDHX	1.21283	1.22461	1.21872	0.00833013
Drug 16	A06	SLC12A2	1.17763	1.25877	1.2182	0.0573773
Drug 16	D03	SNX9	1.2322	1.20413	1.21817	0.019853
Drug 16	A03	B4GALT3	1.10595	1.32013	1.21304	0.151446
Drug 16	B10	NDP	0.962303	1.45721	1.20976	0.349954
Drug 16	H05	PMS2	1.33851	1.06875	1.20363	0.190747
Drug 16	E09	ABCA7	1.26323	1.12841	1.19582	0.0953307
Drug 16	C05	SLC7A6	1.19651	1.19301	1.19476	0.00247736
Drug 16	B05	AHCYL2	1.12108	1.25856	1.18982	0.097213
Drug 16	F06	ADI1	1.33446	1.04423	1.18934	0.205223
Drug 16	E02	NRP2	1.15859	1.21904	1.18882	0.0427459
Drug 16	B03	PPCDC	1.15052	1.22436	1.18744	0.052216
Drug 16	F02	MUT	1.3605	1.0073	1.1839	0.249752
Drug 16	D11	PICK1	1.28332	1.0821	1.18271	0.142286
Drug 16	C03	AHSA1	1.33037	1.0336	1.18199	0.209849
Drug 16	G08	SLC30A4	1.23901	1.12292	1.18096	0.082086
Drug 16	E10	LBP	1.22803	1.13355	1.18079	0.0668114
Drug 16	G05	ST3GAL5	1.23444	1.11514	1.17479	0.0843585
Drug 16	E05	EIF3H	1.14881	1.19627	1.17254	0.0335585
Drug 16	D02	TIMP2	1.16993	1.17466	1.1723	0.00334372
Drug 16	C11	AACS	1.10913	1.23335	1.17124	0.0878401
Drug 16	E11	ATP6V1A	1.24675	1.08693	1.16684	0.113008
Drug 16	F05	IL17RB	1.2714	1.06215	1.16677	0.147961
Drug 16	A11	RND1	1.15955	1.13908	1.14932	0.0144785
Drug 16	C06	UGT8	1.14997	1.1418	1.14589	0.00577591
Drug 16	E06	RALB	1.18707	1.09046	1.13877	0.0683091
Drug 16	F11	GBGT1	1.16763	1.10468	1.13615	0.0445075
Drug 16	F03	RAMP2	1.1191	1.13743	1.12826	0.0129614
Drug 16	A10	DLST	1.04232	1.20915	1.12573	0.117968
Drug 16	C08	F13B	1.07904	1.17079	1.12492	0.0648817
Drug 16	C07	GAB2	1.07138	1.17428	1.12283	0.0727634
Drug 16	B09	RAB3D	0.956549	1.28515	1.12085	0.232356
Drug 16	A09	HARS2	1.088	1.14365	1.11583	0.0393482
Drug 16	F08	DHX33	1.16264	1.06141	1.11202	0.0715809
Drug 16	A04	KPNA3	1.00271	1.21584	1.10927	0.150707
Drug 16	F09	SLC44A2	1.15671	1.053	1.10486	0.0733365
Drug 16	C09	FGF20	0.948212	1.14966	1.04894	0.142448
Drug 16	G10	SEZ6L2	1.0626	1.03066	1.04663	0.0225859
Drug 16	A02	RASA3	1.03899	1.03946	1.03923	0.000326194
Drug 16	C10	HLA-B	0.984867	1.03002	1.00744	0.0319243
Drug 17	E10	CCND1	1.3594	1.35751	1.35845	0.00133472
Drug 17	A03	UGT2B28	1.37226	1.2627	1.31748	0.0774682
Drug 17	A10	IQGAP2	1.26078	1.30893	1.28486	0.0340413
Drug 17	A05	ADSS	1.20109	1.32889	1.26499	0.0903627
Drug 17	D02	DDX6	1.15491	1.34157	1.24824	0.131986
Drug 17	A08	RALA	1.25963	1.21269	1.23616	0.0331895
Drug 17	E03	ATP2B4	1.18717	1.22075	1.20396	0.023743
Drug 17	A04	IGFBP7	1.18403	1.21489	1.19946	0.0218173
Drug 17	B02	XDH	1.19839	1.18495	1.19167	0.00950649
Drug 17	A02	FCER1A	1.26812	1.11517	1.19164	0.108152
Drug 17	A09	BAG3	1.13044	1.2442	1.18732	0.0804392
Drug 17	B10	RAB6C	1.00924	1.35531	1.18228	0.244707
Drug 17	F09	APOBEC3G	1.03814	1.32285	1.1805	0.201319
Drug 17	D05	PKIG	1.02837	1.32248	1.17543	0.207969
Drug 17	F04	LGALS8	1.06154	1.27724	1.16939	0.152522
Drug 17	G02	FADS3	1.12311	1.20738	1.16525	0.0595881
Drug 17	E07	SLC7A5	1.07723	1.24981	1.16352	0.122035
Drug 17	E06	ERCC5	0.955589	1.36603	1.16081	0.290225
Drug 17	E05	CHID1	1.10205	1.19923	1.15064	0.0687155
Drug 17	A11	NDUFA4L2	1.10021	1.17095	1.13558	0.0500139
Drug 17	E02	PLA2G3	1.25423	1.01065	1.13244	0.172239
Drug 17	E09	TOP1	1.17326	1.08797	1.13062	0.06031
Drug 17	E04	GAMT	1.25776	0.997447	1.1276	0.184067
Drug 17	G05	ABCD3	0.938774	1.31068	1.12473	0.262977
Drug 17	F07	PDPR	1.01912	1.22486	1.12199	0.145483
Drug 17	B11	FCER2	1.04192	1.19374	1.11783	0.107357
Drug 17	H10	ACOT2	0.969159	1.26114	1.11515	0.206464
Drug 17	F10	NDUFV2	1.11472	1.11309	1.1139	0.00115305
Drug 17	B03	DCLRE1C	1.02285	1.20407	1.11346	0.128138
Drug 17	A06	EXTL3	1.12822	1.08771	1.10797	0.0286436
Drug 17	F06	SLC25A43	1.00597	1.20922	1.1076	0.143724
Drug 17	B07	FCER1G	0.998623	1.21254	1.10558	0.151264
Drug 17	E08	CYP2S1	0.999851	1.20562	1.10273	0.145499
Drug 17	D04	COX6A1	1.12193	1.08221	1.10207	0.0280907
Drug 17	H11	TRPC4AP	1.04224	1.14713	1.09468	0.0741737
Drug 17	B05	SLC1A5	1.01385	1.17221	1.09303	0.111975
Drug 17	B08	ALAS1	0.944059	1.23069	1.08738	0.202681
Drug 17	D08	LILRB1	1.12175	1.05237	1.08706	0.049059
Drug 17	B09	GALE	1.00162	1.17089	1.08625	0.119695
Drug 17	G07	TNKS2	0.969149	1.18186	1.07551	0.150411
Drug 17	F02	RAB23	1.11616	1.0262	1.07118	0.0636077
Drug 17	D06	NME9	1.02465	1.11169	1.06817	0.0615459
Drug 17	H04	BTN1A1	0.938835	1.19672	1.06778	0.182355
Drug 17	A07	NXT2	1.02179	1.1105	1.06615	0.062728
Drug 17	H07	NDUFS8	0.984693	1.13615	1.06042	0.107096
Drug 17	F05	BCAP29	0.966967	1.14776	1.05736	0.127838
Drug 17	F08	KL	1.05422	1.05567	1.05494	0.00102706
Drug 17	G06	CLYBL	0.921541	1.18713	1.05433	0.187796
Drug 17	H02	NAGLU	1.08836	0.99156	1.03996	0.0684452
Drug 17	H03	SARS2	0.99379	1.08188	1.03784	0.0622897
Drug 17	G03	UPF1	1.01458	1.0483	1.03144	0.0238383
Drug 17	D11	GJB2	0.985432	1.05459	1.02001	0.0489001
Drug 17	D03	FLNC	1.06503	0.97313	1.01908	0.0649799
Drug 17	G10	POP7	1.0266	1.00957	1.01809	0.012038
Drug 17	G11	ART1	1.01935	1.00769	1.01352	0.00824123
Drug 17	C10	GJA8	1.0062	1.02078	1.01349	0.010309
Drug 17	C07	SLC2A9	0.951045	1.07309	1.01207	0.0863022
Drug 17	E11	AIFM1	1.06372	0.959235	1.01148	0.0738826
Drug 17	F03	SLC8A1	0.980022	1.0421	1.01106	0.0438981
Drug 17	C09	NOX4	0.921933	1.09944	1.01069	0.125519
Drug 17	C02	NPC1	1.01605	1.00235	1.0092	0.00968473
Drug 17	C11	TLR3	1.02975	0.976574	1.00316	0.0376012
Drug 17	D10	SVOP	0.970851	1.02596	0.998404	0.0389651
Drug 17	G04	PLCD1	0.996984	0.999194	0.998089	0.0015625
Drug 17	D07	SLC25A32	0.995203	0.993041	0.994122	0.00152848
Drug 17	H06	ITGAL	0.863188	1.12345	0.993318	0.184032
Drug 17	C05	ABCA3	1.08939	0.896565	0.992977	0.136347
Drug 17	H08	TOR3A	0.917403	1.06119	0.989297	0.101673
Drug 17	C06	ATP2C1	0.970035	0.994158	0.982096	0.0170575
Drug 17	B06	PLCL1	0.897044	1.0622	0.979621	0.116781
Drug 17	G09	ASAH1	0.926652	1.03023	0.978442	0.0732423
Drug 17	B04	PDE4B	1.04504	0.894554	0.969796	0.106408
Drug 17	G08	SETMAR	0.95585	0.976956	0.966403	0.0149245
Drug 17	F11	CRYZ	0.975292	0.946751	0.961021	0.0201814
Drug 17	C03	NPHS2	0.982707	0.9331	0.957903	0.0350778
Drug 17	D09	PIGN	0.897046	1.0127	0.954872	0.0817783
Drug 17	H05	SLC6A3	0.942138	0.955414	0.948776	0.00938705
Drug 17	C04	SRPRA	0.944562	0.914824	0.929693	0.0210276
Drug 17	H09	DPYSL4	0.875328	0.982388	0.928858	0.0757024
Drug 17	C08	SULT1C2	0.859462	0.908431	0.883947	0.0346266
Drug 18	D02	TTL	1.02235	1.25754	1.13994	0.166303
Drug 18	A10	DHPS	1.02894	1.15454	1.09174	0.0888126
Drug 18	F03	ITGA7	1.1142	1.04497	1.07959	0.048953
Drug 18	A07	POLA1	1.10212	1.05551	1.07881	0.0329582
Drug 18	D04	NKIRAS2	1.08198	1.07477	1.07837	0.00509706
Drug 18	G11	CHI3L2	1.2431	0.908354	1.07573	0.236705
Drug 18	C02	POLN	1.07822	1.05478	1.0665	0.0165738
Drug 18	E02	SLC37A4	1.08366	1.04769	1.06567	0.0254353
Drug 18	C03	FKBP5	1.04008	1.08519	1.06263	0.0318971
Drug 18	F04	EPS8	0.988677	1.12851	1.05859	0.0988778
Drug 18	B02	GDE1	1.07599	1.03902	1.05751	0.0261449
Drug 18	B10	LRP8	1.05436	1.04722	1.05079	0.00504937
Drug 18	A04	NOS1	1.11313	0.981378	1.04725	0.0931634
Drug 18	E10	EZH1	1.03112	1.06299	1.04705	0.0225345
Drug 18	E08	HPD	1.02595	1.05835	1.04215	0.0229147
Drug 18	H04	AP3B1	1.03386	1.0482	1.04103	0.0101386
Drug 18	D03	EBP	1.10146	0.975927	1.03869	0.0887672
Drug 18	C05	ATP11B	0.985958	1.08864	1.0373	0.0726106
Drug 18	D09	NDUFAB1	1.11913	0.945154	1.03214	0.123018
Drug 18	A09	PRUNE	1.02007	1.04259	1.03133	0.0159305
Drug 18	E04	UGT1A8	1.10888	0.950199	1.02954	0.112208
Drug 18	E09	PDE6B	0.983105	1.07322	1.02816	0.0637208
Drug 18	G03	PPIA	1.07411	0.976557	1.02533	0.0689809
Drug 18	A03	SLC38A11	1.10676	0.940658	1.02371	0.117452
Drug 18	B04	UFC1	1.03623	1.00963	1.02293	0.0188099
Drug 18	G04	PDHB	1.05865	0.974129	1.01639	0.0597666
Drug 18	G10	MBOAT7	1.03121	0.997188	1.0142	0.0240556
Drug 18	C08	PGM5	0.936272	1.07962	1.00795	0.101361
Drug 18	A11	COX6B2	1.06621	0.948916	1.00756	0.082938
Drug 18	E05	SLC16A7	1.03771	0.970843	1.00428	0.0472829
Drug 18	F02	CCNG1	1.04837	0.959569	1.00397	0.0627933
Drug 18	G02	PNLIP	0.982649	1.02198	1.00231	0.0278092
Drug 18	D06	DDX17	0.939449	1.05799	0.998722	0.0838241
Drug 18	F10	CCNC	0.98961	1.00754	0.998574	0.0126774
Drug 18	G09	ADH4	0.939809	1.05411	0.996957	0.08082
Drug 18	B03	ICAM1	1.04713	0.945812	0.996473	0.0716456
Drug 18	C10	GPRASP1	1.02667	0.966114	0.996391	0.0428178
Drug 18	A02	LAMB2	1.04478	0.946397	0.995587	0.0695651
Drug 18	C09	LIPI	1.01582	0.959311	0.987564	0.0399563
Drug 18	D08	PAFAH2	1.00449	0.970296	0.987393	0.0241787
Drug 18	B09	HSD17B7	0.973204	1.00102	0.987112	0.0196692
Drug 18	E03	KPNA2	1.01215	0.959456	0.985804	0.0372611
Drug 18	A08	EPHX2	1.07172	0.880912	0.976318	0.134925
Drug 18	B07	STAB1	1.00242	0.929223	0.965821	0.0517566
Drug 18	B05	TREH	0.943002	0.987552	0.965277	0.0315018
Drug 18	B08	MLH1	0.938804	0.987777	0.96329	0.0346296
Drug 18	D05	DPH5	1.02561	0.895883	0.960748	0.091733
Drug 18	A05	RBBP9	0.979423	0.936103	0.957763	0.0306314
Drug 18	D10	SLC25A11	0.999831	0.914481	0.957156	0.0603517
Drug 18	H11	OPCML	1.07349	0.839883	0.956684	0.165182
Drug 18	A06	GLT1D1	0.984091	0.928857	0.956474	0.0390561
Drug 18	D07	SLC5A10	0.977762	0.934029	0.955895	0.0309243
Drug 18	F08	TNC	0.982967	0.920391	0.951679	0.0442473
Drug 18	B11	DYNC1LI1	0.900195	0.993633	0.946914	0.0660706
Drug 18	H07	IL36B	0.991981	0.895295	0.943638	0.0683677
Drug 18	H02	SMPD1	0.989953	0.896394	0.943174	0.0661567
Drug 18	H10	ERCC1	0.953398	0.932776	0.943087	0.0145824
Drug 18	F06	SLC26A5	0.963953	0.922017	0.942985	0.0296537
Drug 18	C07	BHMT	0.995674	0.886148	0.940911	0.0774466
Drug 18	G07	CBR4	1.02202	0.858111	0.940064	0.115899
Drug 18	D11	RAD54B	0.991268	0.878715	0.934991	0.0795865
Drug 18	G08	RAB3A	0.993684	0.869911	0.931797	0.0875209
Drug 18	H09	SLC22A12	1.00074	0.862074	0.931409	0.0980547
Drug 18	C11	CCT6B	0.966404	0.893097	0.92975	0.0518364
Drug 18	F07	PDIA2	0.960628	0.894126	0.927377	0.047024
Drug 18	C06	EEFSEC	0.957876	0.890236	0.924056	0.0478285
Drug 18	E11	GYG2	0.817875	1.02889	0.923385	0.149213
Drug 18	C04	ECH1	1.01955	0.826599	0.923073	0.136435
Drug 18	H08	KNG1	0.944041	0.90193	0.922986	0.0297769
Drug 18	H03	SLC1A3	1.00334	0.830901	0.917122	0.121935
Drug 18	H05	FGF9	0.923347	0.905695	0.914521	0.0124824
Drug 18	B06	ADSSL1	0.958109	0.868213	0.913161	0.0635662
Drug 18	F09	MPST	0.948871	0.872674	0.910773	0.0538797
Drug 18	G06	RARRES3	0.968852	0.850978	0.909915	0.0833493
Drug 18	H06	XRN2	0.846719	0.949012	0.897865	0.0723322
Drug 18	E07	CYP11B2	0.94323	0.849371	0.896301	0.0663683
Drug 18	F11	CARS	1.00054	0.791569	0.896055	0.147766
Drug 18	G05	ATHL1	0.959815	0.807861	0.883838	0.107448
Drug 18	F05	NTF3	0.933707	0.832656	0.883182	0.0714536
Drug 18	E06	FRAT1	0.918053	0.83635	0.877201	0.0577729
Drug 19	G04	EIF4G2	0.957001	1.42222	1.18961	0.32896
Drug 19	B08	BIRC5	1.13478	1.22006	1.17742	0.060301
Drug 19	G09	MSH5	0.997164	1.31778	1.15747	0.226709
Drug 19	G03	CYP1A1	0.892245	1.37394	1.13309	0.34061
Drug 19	H02	PARP3	1.07245	1.19269	1.13257	0.0850177
Drug 19	B06	CYCS	0.976162	1.27013	1.12315	0.207867
Drug 19	B02	KIF9	1.13557	1.09846	1.11701	0.0262397
Drug 19	A03	DNAJC14	0.98271	1.24146	1.11208	0.182962
Drug 19	B04	POLR3B	1.11168	1.10525	1.10847	0.00454465
Drug 19	A10	POLR2F	0.902952	1.30017	1.10156	0.280873
Drug 19	E11	DHX8	1.0189	1.17905	1.09897	0.113241
Drug 19	E04	DNTT	0.906485	1.25888	1.08268	0.249182
Drug 19	D02	ASS1	1.10645	1.0545	1.08048	0.036734
Drug 19	A04	GSTM1	0.985045	1.17017	1.07761	0.130904
Drug 19	H03	THBD	0.956589	1.19221	1.0744	0.166612
Drug 19	G06	NDST2	0.877042	1.26616	1.0716	0.27515
Drug 19	G02	HLA-DMB	0.899816	1.21754	1.05868	0.224664
Drug 19	A08	CST7	0.903147	1.21225	1.0577	0.218568
Drug 19	F02	YBX2	0.871449	1.22398	1.04772	0.249278
Drug 19	F04	RAB30	0.896527	1.19339	1.04496	0.209912
Drug 19	D03	PAPOLA	1.01407	1.07561	1.04484	0.0435193
Drug 19	A05	PAPD5	0.970254	1.11716	1.0437	0.103875
Drug 19	A09	TNFRSF1A	0.886159	1.19686	1.04151	0.219698
Drug 19	H06	SLC12A7	0.94996	1.12167	1.03581	0.121415
Drug 19	E03	AKR1C1	0.901363	1.16484	1.0331	0.186305
Drug 19	F03	EIF4A2	0.880152	1.18602	1.03309	0.216283
Drug 19	E05	TNFRSF10C	0.904058	1.15898	1.03152	0.180255
Drug 19	C07	GALNTL5	0.940978	1.11131	1.02614	0.120441
Drug 19	B03	PLCH2	1.04276	1.00398	1.02337	0.0274201
Drug 19	B11	LIPN	0.904524	1.13996	1.02224	0.166481
Drug 19	D07	ABCF2	0.939896	1.10202	1.02096	0.114636
Drug 19	H04	TSEN2	0.970976	1.06917	1.02007	0.0694309
Drug 19	G10	LIPA	0.859935	1.17112	1.01553	0.220039
Drug 19	G07	POLR1B	0.840609	1.18195	1.01128	0.241368
Drug 19	C08	PDSS2	0.952571	1.05731	1.00494	0.074063
Drug 19	D06	KLC3	0.909682	1.09034	1.00001	0.127742
Drug 19	D11	DDX27	0.983812	1.01531	0.999563	0.0222752
Drug 19	F05	LCMT2	0.883914	1.10868	0.996297	0.158933
Drug 19	B09	DHX36	0.988101	0.9962	0.99215	0.00572679
Drug 19	A06	WARS2	0.887295	1.09296	0.990125	0.145424
Drug 19	D10	MYH13	0.907539	1.06421	0.985874	0.110784
Drug 19	G05	IDI1	0.878684	1.08555	0.982115	0.146273
Drug 19	C04	INHBA	0.991588	0.970592	0.98109	0.0148466
Drug 19	C03	ACAA2	1.03188	0.929098	0.980488	0.0726754
Drug 19	G08	DYNC1I1	0.841743	1.11505	0.978396	0.193256
Drug 19	D04	OLFML2A	1.05655	0.899553	0.978053	0.111016
Drug 19	D09	BCAM	0.929654	1.02161	0.97563	0.0650207
Drug 19	G11	ABHD11	0.907089	1.04213	0.974609	0.0954878
Drug 19	E09	RASL11B	0.855851	1.08112	0.968484	0.159287
Drug 19	E02	PGS1	0.855462	1.07874	0.967101	0.157882
Drug 19	F07	UST	0.832551	1.0961	0.964323	0.186354
Drug 19	F11	SLC5A5	0.774738	1.14453	0.959635	0.261484
Drug 19	A02	SLC35D1	0.965473	0.95115	0.958312	0.0101282
Drug 19	F10	CSE1L	0.885764	1.03036	0.958064	0.102248
Drug 19	E07	PDE6A	0.872639	1.03806	0.955347	0.116967
Drug 19	E06	CCT7	0.833405	1.07538	0.954394	0.171104
Drug 19	A07	HMHA1	0.854182	1.05046	0.952319	0.138787
Drug 19	B05	SLC17A8	0.910655	0.991039	0.950847	0.0568399
Drug 19	E08	HELB	0.870881	1.02667	0.948776	0.110161
Drug 19	D08	FMO3	0.93305	0.960789	0.946919	0.0196142
Drug 19	C06	AGO3	0.931817	0.941021	0.936419	0.00650834
Drug 19	H07	GBA3	0.839265	1.02912	0.934191	0.134245
Drug 19	F09	CYP1B1	0.802606	1.05932	0.930961	0.181522
Drug 19	D05	TPO	1.00928	0.849003	0.92914	0.113332
Drug 19	H08	DDO	0.851324	0.995597	0.92346	0.102016
Drug 19	H11	SAE1	0.861966	0.979911	0.920939	0.0833997
Drug 19	C05	RP2	0.96615	0.872347	0.919249	0.0663285
Drug 19	F08	ATP5J	0.747319	1.08439	0.915856	0.238347
Drug 19	A11	SIRT5	0.907508	0.920605	0.914056	0.00926122
Drug 19	C02	DGKE	0.871239	0.934297	0.902768	0.0445889
Drug 19	C09	TAT	0.940876	0.858939	0.899907	0.0579382
Drug 19	H09	YWHAQ	0.811359	0.98779	0.899575	0.124756
Drug 19	B07	SLC17A4	0.868402	0.925984	0.897193	0.0407167
Drug 19	C11	PTDSS2	0.904775	0.889005	0.89689	0.011151
Drug 19	H05	JAG1	0.888064	0.90217	0.895117	0.00997414
Drug 19	H10	IFI30	0.80412	0.972101	0.888111	0.11878
Drug 19	F06	CD86	0.760357	1.00401	0.882184	0.17229
Drug 19	B10	AKR1D1	0.796859	0.950733	0.873796	0.108806
Drug 19	E10	SLC4A2	0.735213	0.986512	0.860863	0.177696
Drug 19	C10	OXCT1	0.819533	0.893345	0.856439	0.0521931
Drug 2	A02	ST13	1.1754	1.28234	1.22887	0.075621
Drug 2	A06	TOPBP1	1.01381	1.39482	1.20432	0.269415
Drug 2	F03	EREG	1.22344	1.17033	1.19688	0.0375559
Drug 2	A09	CCL14	1.17188	1.19676	1.18432	0.0175909
Drug 2	A05	TNKS	1.03299	1.29925	1.16612	0.188275
Drug 2	E03	ATP2A2	1.1213	1.2048	1.16305	0.0590487
Drug 2	B09	B3GNT9	1.19725	1.08377	1.14051	0.0802433
Drug 2	E11	CD2	1.12316	1.12418	1.12367	0.000720417
Drug 2	B02	IL22RA2	1.03593	1.19661	1.11627	0.113622
Drug 2	G02	CRLS1	1.05592	1.17035	1.11313	0.0809098
Drug 2	D02	TOP2A	1.04131	1.18105	1.11118	0.0988091
Drug 2	A10	PRSS54	1.01389	1.1852	1.09955	0.121136
Drug 2	A04	APOBEC1	0.977469	1.22089	1.09918	0.172125
Drug 2	D04	POLR2G	0.996238	1.16957	1.08291	0.122567
Drug 2	A03	EXT2	0.954822	1.20779	1.08131	0.178876
Drug 2	C09	GNPNAT1	1.06315	1.09689	1.08002	0.0238572
Drug 2	F11	HLA-E	0.964877	1.19412	1.0795	0.162103
Drug 2	A11	NAAA	0.915229	1.24035	1.07779	0.229895
Drug 2	F02	ST6GAL2	1.05995	1.09128	1.07562	0.0221508
Drug 2	E02	FABP3	0.981969	1.14299	1.06248	0.113859
Drug 2	B10	HACL1	1.04704	1.05694	1.05199	0.0069971
Drug 2	F04	CCS	1.04013	1.06297	1.05155	0.0161479
Drug 2	F09	GOT1	1.0007	1.07868	1.03969	0.0551449
Drug 2	B07	SEPT5	0.866159	1.21213	1.03914	0.24464
Drug 2	E10	SLC1A4	1.00265	1.06678	1.03471	0.04535
Drug 2	H02	SLC6A14	0.952837	1.11648	1.03466	0.115714
Drug 2	C02	POFUT1	1.00543	1.06265	1.03404	0.0404626
Drug 2	A07	SGSH	1.05689	1.00332	1.03011	0.0378829
Drug 2	C03	TAZ	0.978651	1.06745	1.02305	0.0627927
Drug 2	B05	IDH3A	0.888418	1.15582	1.02212	0.189084
Drug 2	F07	MPP6	1.04294	0.995496	1.01922	0.0335507
Drug 2	D08	PYCR1	0.913379	1.11709	1.01524	0.144047
Drug 2	A08	SPATA5L1	0.937635	1.08266	1.01015	0.102547
Drug 2	C08	XRN1	1.01889	0.994491	1.00669	0.0172511
Drug 2	C07	MYO15A	1.01132	1.00004	1.00568	0.00797269
Drug 2	D03	ACTN1	0.946015	1.06211	1.00406	0.0820941
Drug 2	E08	PADI3	0.995395	1.01142	1.00341	0.0113322
Drug 2	C05	CD14	0.986578	1.02001	1.0033	0.0236412
Drug 2	G05	CNP	0.934445	1.0705	1.00247	0.0962069
Drug 2	B04	ABHD4	0.992496	1.00778	1.00014	0.0108047
Drug 2	E09	PHYHD1	0.892467	1.09394	0.993206	0.142466
Drug 2	F06	RAB21	0.988266	0.997672	0.992969	0.00665077
Drug 2	G10	GLUD1	0.981267	1.00352	0.992392	0.0157328
Drug 2	E05	GHR	0.838175	1.14602	0.992096	0.217677
Drug 2	H04	AMDHD2	1.05126	0.93224	0.991751	0.0841617
Drug 2	B08	DCT	0.927054	1.05322	0.990138	0.089214
Drug 2	F05	TNPO1	0.941846	1.034	0.987925	0.0651653
Drug 2	H07	POLR3G	0.919977	1.0497	0.984839	0.0917277
Drug 2	G11	LIPG	0.924	1.0358	0.979898	0.0790518
Drug 2	D05	GUCY1B3	0.852489	1.10483	0.978657	0.178429
Drug 2	E06	ESM1	0.921516	1.0311	0.97631	0.0774897
Drug 2	G08	HAVCR1	0.941408	1.00828	0.974843	0.0472847
Drug 2	E04	PIWIL1	0.951326	0.993882	0.972604	0.0300916
Drug 2	H03	GNAZ	0.949305	0.994842	0.972074	0.0321996
Drug 2	D09	DAO	0.903182	1.03345	0.968315	0.0921119
Drug 2	C04	MOGAT1	0.937048	0.983171	0.96011	0.0326141
Drug 2	B03	PTGR2	0.975669	0.939476	0.957573	0.025592
Drug 2	C11	PEMT	0.947865	0.960616	0.954241	0.00901623
Drug 2	C10	PSMD7	0.920756	0.986058	0.953407	0.0461752
Drug 2	G04	KITLG	0.945614	0.95933	0.952472	0.00969863
Drug 2	D10	UGT3A1	0.87132	1.03007	0.950697	0.112256
Drug 2	G06	RND3	0.95871	0.930758	0.944734	0.0197655
Drug 2	E07	CBX8	0.830264	1.05898	0.944621	0.161725
Drug 2	G03	FANCC	0.964531	0.921331	0.942931	0.0305471
Drug 2	F08	CHAT	0.906476	0.976524	0.9415	0.049531
Drug 2	D07	KRT8	0.878293	0.989832	0.934062	0.0788697
Drug 2	H10	LPO	0.868429	0.994654	0.931542	0.0892545
Drug 2	B06	SMC1A	0.842149	1.01075	0.926451	0.119222
Drug 2	D06	NUBP2	0.843876	1.00786	0.925866	0.115951
Drug 2	B11	SLC23A3	0.934353	0.916596	0.925475	0.0125562
Drug 2	G09	MAT2A	0.927666	0.922939	0.925302	0.00334226
Drug 2	D11	CD160	0.884449	0.957049	0.920749	0.0513358
Drug 2	F10	NMNAT2	0.845821	0.981944	0.913883	0.0962535
Drug 2	H06	ADPRH	0.923174	0.889857	0.906515	0.023559
Drug 2	H09	CYP26B1	0.901149	0.897556	0.899352	0.00254061
Drug 2	H08	CYP4Z1	0.848109	0.904086	0.876097	0.0395818
Drug 2	C06	SERPINA4	0.89667	0.851191	0.87393	0.0321586
Drug 2	H11	GANC	0.83374	0.905891	0.869815	0.0510184
Drug 2	H05	TLR5	0.787932	0.946341	0.867137	0.112012
Drug 2	G07	ASGR1	0.774475	0.899597	0.837036	0.088475
Drug 20	D09	H2AFX	1.12959	1.3081	1.21885	0.126224
Drug 20	C04	PCNA	1.08008	1.26732	1.1737	0.1324
Drug 20	G04	ASPA	1.08008	1.25235	1.16621	0.12181
Drug 20	G08	EIF3A	0.998264	1.29429	1.14628	0.209324
Drug 20	F02	HSPA1A	0.958587	1.32413	1.14136	0.25848
Drug 20	D02	LDHB	1.10322	1.11898	1.1111	0.0111418
Drug 20	F03	TFPI2	0.981452	1.24032	1.11089	0.18305
Drug 20	D03	COX5B	1.10568	1.10619	1.10593	0.000359002
Drug 20	A02	EIF3G	1.02422	1.1707	1.09746	0.10358
Drug 20	D08	ST3GAL2	1.17324	1.00998	1.09161	0.115442
Drug 20	G03	SRM	0.999725	1.17951	1.08962	0.12713
Drug 20	B06	DDX3X	1.02002	1.15104	1.08553	0.0926409
Drug 20	D04	QSOX2	1.03035	1.13561	1.08298	0.0744352
Drug 20	F11	CELF1	0.900399	1.25993	1.08016	0.254227
Drug 20	E05	SLC43A1	0.930233	1.22742	1.07882	0.210139
Drug 20	G07	PNPT1	1.02199	1.12728	1.07463	0.0744481
Drug 20	B05	PPIG	1.06233	1.08687	1.0746	0.0173514
Drug 20	B11	ADCY3	0.987814	1.16052	1.07417	0.12212
Drug 20	F04	CHST6	0.975617	1.16908	1.07235	0.136797
Drug 20	D06	SORD	1.11806	1.02462	1.07134	0.066074
Drug 20	C09	FKBP7	1.05534	1.08207	1.06871	0.0189042
Drug 20	E02	AQP4	0.937513	1.18882	1.06316	0.177698
Drug 20	D10	MYH3	0.986914	1.13757	1.06224	0.106531
Drug 20	B02	RAD51B	0.997998	1.12628	1.06214	0.0907116
Drug 20	B10	SDCBP	0.976432	1.1288	1.05261	0.107739
Drug 20	C08	SH3GL2	1.00794	1.09723	1.05259	0.063137
Drug 20	H03	TIAM1	1.14883	0.949965	1.0494	0.140619
Drug 20	H11	PCBD2	1.0878	1.01006	1.04893	0.0549738
Drug 20	D07	SLC13A4	1.07525	1.01971	1.04748	0.0392744
Drug 20	H10	HRASLS	1.0732	1.02064	1.04692	0.0371643
Drug 20	G02	TGM1	1.1169	0.970435	1.04367	0.103567
Drug 20	E03	UNC5B	0.948996	1.13606	1.04253	0.132276
Drug 20	C02	CCNB2	0.850418	1.23216	1.04129	0.269931
Drug 20	F08	SMYD5	0.949176	1.13227	1.04072	0.129466
Drug 20	B03	IL1RAPL2	0.856175	1.22369	1.03993	0.259875
Drug 20	H09	NDST1	1.13511	0.932546	1.03383	0.143235
Drug 20	E07	IVD	0.906412	1.14371	1.02506	0.167794
Drug 20	D11	SETD2	1.05036	0.997807	1.02408	0.0371615
Drug 20	H04	CNOT6L	0.961753	1.08603	1.02389	0.0878802
Drug 20	D05	RAD17	1.08894	0.954607	1.02177	0.0949877
Drug 20	B09	BAG5	0.908131	1.13357	1.02085	0.159412
Drug 20	A04	BNIP3	0.851732	1.1693	1.01052	0.224557
Drug 20	H02	XRCC6	1.01412	1.0026	1.00836	0.00814387
Drug 20	B04	DNAJC5B	0.952441	1.06025	1.00634	0.0762298
Drug 20	E08	HPGDS	0.835624	1.16909	1.00236	0.235799
Drug 20	G11	UGGT1	0.907868	1.09378	1.00082	0.131461
Drug 20	B07	DDX49	0.87056	1.11597	0.993267	0.173534
Drug 20	G09	GEM	0.870382	1.10446	0.987421	0.165518
Drug 20	H08	SLC22A3	0.993039	0.981757	0.987398	0.00797744
Drug 20	B08	PNPLA1	0.843016	1.1297	0.986359	0.202717
Drug 20	A08	CYP20A1	0.903115	1.0646	0.98386	0.11419
Drug 20	G10	RAD50	0.981076	0.984877	0.982977	0.00268797
Drug 20	E09	PPIL1	0.835299	1.1295	0.982402	0.208034
Drug 20	F07	PLA2G10	0.864717	1.06834	0.96653	0.143985
Drug 20	F06	MRM3	0.880051	1.02685	0.95345	0.103802
Drug 20	F09	GANAB	0.902038	1.00418	0.953109	0.0722248
Drug 20	E04	HARS	0.96958	0.934038	0.951809	0.0251323
Drug 20	E06	SEC14L1	0.838486	1.0647	0.951594	0.159958
Drug 20	C11	ABCB8	0.906184	0.990446	0.948315	0.0595817
Drug 20	A07	GOSR2	0.924102	0.962643	0.943372	0.0272524
Drug 20	C05	COX6C	0.908014	0.971726	0.93987	0.0450512
Drug 20	A11	MAN2C1	0.871299	1.00153	0.936413	0.0920859
Drug 20	H05	RASAL2	0.903289	0.968857	0.936073	0.0463632
Drug 20	A06	APOC2	0.854364	1.0142	0.934284	0.113024
Drug 20	A03	TGFB3	0.978821	0.88706	0.932941	0.0648853
Drug 20	E10	HS3ST4	0.819824	1.04453	0.932176	0.15889
Drug 20	A05	SLC13A5	0.913398	0.950281	0.931839	0.0260804
Drug 20	C06	DIO3	0.965404	0.887786	0.926595	0.0548838
Drug 20	H07	PTDSS1	0.910687	0.938152	0.924419	0.0194204
Drug 20	C03	NLGN4X	0.906568	0.936939	0.921753	0.0214754
Drug 20	F10	FIGF	0.911958	0.931488	0.921723	0.0138102
Drug 20	E11	MRPL18	0.851217	0.983313	0.917265	0.0934055
Drug 20	G05	FGF2	0.917346	0.914804	0.916075	0.00179731
Drug 20	C07	NLRP12	0.903157	0.927319	0.915238	0.0170853
Drug 20	H06	MPPE1	0.911833	0.918553	0.915193	0.00475234
Drug 20	A10	PADI6	0.878526	0.946217	0.912372	0.0478646
Drug 20	G06	RBM11	0.880254	0.937302	0.908778	0.040339
Drug 20	A09	TPM4	0.866137	0.939677	0.902907	0.0520006
Drug 20	C10	LOC81691	0.877369	0.907605	0.892487	0.0213804
Drug 20	F05	PGM2L1	0.823901	0.910866	0.867383	0.0614932
Drug 21	H02	RAC3	1.08836	1.37882	1.23359	0.205384
Drug 21	G02	PLA2G15	0.904168	1.43494	1.16955	0.375309
Drug 21	D02	FCGRT	0.940681	1.36082	1.15075	0.297083
Drug 21	A05	SLC25A44	0.964223	1.336	1.15011	0.262888
Drug 21	G05	CDYL2	0.787631	1.49032	1.13898	0.496877
Drug 21	B02	ATP6V1H	1.05285	1.17878	1.11581	0.0890487
Drug 21	G04	SLC13A2	0.910754	1.31296	1.11186	0.284401
Drug 21	G03	NXF1	1.11392	1.07325	1.09358	0.0287603
Drug 21	C02	GFOD2	0.981091	1.19175	1.08642	0.148959
Drug 21	H04	ARSB	1.04281	1.12866	1.08573	0.0607049
Drug 21	F02	IDH3G	0.803821	1.36499	1.08441	0.396807
Drug 21	C03	MYO1A	1.07464	1.08944	1.08204	0.0104679
Drug 21	H03	CRH	1.01771	1.09456	1.05614	0.0543416
Drug 21	D04	ITPA	1.07075	1.02484	1.0478	0.0324645
Drug 21	D05	CYP19A1	0.877164	1.20075	1.03896	0.228809
Drug 21	B03	ACACB	1.00983	1.04453	1.02718	0.0245357
Drug 21	E02	AKAP11	0.929676	1.10063	1.01515	0.120885
Drug 21	F04	DGAT1	0.865639	1.15961	1.01262	0.207867
Drug 21	D03	TST	1.12646	0.889977	1.00822	0.167218
Drug 21	E05	DFFB	0.784708	1.22917	1.00694	0.314282
Drug 21	C04	GGT6	1.02053	0.96037	0.99045	0.042539
Drug 21	E04	BMP15	0.906792	1.05773	0.98226	0.106729
Drug 21	C05	GLRX2	0.948439	1.00256	0.975499	0.0382683
Drug 21	B05	ATP7B	0.9381	0.994772	0.966436	0.0400735
Drug 21	B04	SPN	1.01738	0.90869	0.963036	0.076856
Drug 21	A06	NDUFA6	0.888302	0.989928	0.939115	0.0718603
Drug 21	F05	AKR1E2	0.709267	1.16459	0.936928	0.321961
Drug 21	C06	SLC34A3	1.11433	0.755944	0.935136	0.253416
Drug 21	C07	PCBP2	1.16824	0.700445	0.934341	0.330779
Drug 21	A03	ERI1	1.01401	0.838893	0.926453	0.123828
Drug 21	A02	FGL2	0.901985	0.95052	0.926253	0.0343192
Drug 21	E03	ALDH4A1	0.925772	0.916124	0.920948	0.00682227
Drug 21	D09	PPA1	1.17594	0.645821	0.91088	0.37485
Drug 21	H05	VNN1	0.863976	0.946694	0.905335	0.0584906
Drug 21	D11	KIF15	1.16364	0.631994	0.897818	0.375932
Drug 21	F03	DHRS13	0.866088	0.896951	0.881519	0.0218236
Drug 21	A04	CA9	0.900385	0.830955	0.86567	0.0490943
Drug 21	E06	NME8	0.798325	0.878266	0.838296	0.0565268
Drug 21	D10	HLA-DQB1	1.06272	0.59452	0.828622	0.331071
Drug 21	G06	NLGN2	0.772204	0.876474	0.824339	0.0737296
Drug 21	D08	ABHD8	1.11962	0.525109	0.822364	0.420381
Drug 21	B06	CHI3L1	0.903479	0.740809	0.822144	0.115024
Drug 21	C11	AGMO	1.03371	0.598059	0.815882	0.308049
Drug 21	B08	ATP6V1F	1.03637	0.575904	0.806139	0.325602
Drug 21	D06	GP6	0.931333	0.671706	0.801519	0.183584
Drug 21	C08	ACSS1	1.01859	0.58309	0.800841	0.307946
Drug 21	H08	ME1	0.985747	0.614036	0.799891	0.262839
Drug 21	C09	NDUFA2	1.02083	0.570778	0.795803	0.318234
Drug 21	H10	ST6GALNAC6	0.959902	0.619723	0.789812	0.240543
Drug 21	A11	OGFOD3	0.985618	0.590008	0.787813	0.279738
Drug 21	A07	HLA-DPB1	0.918135	0.643066	0.780601	0.194503
Drug 21	F06	PIGF	0.81275	0.74383	0.77829	0.0487343
Drug 21	C10	HLA-DQA1	1.03247	0.518291	0.775379	0.363578
Drug 21	B11	CSGALNACT1	0.97636	0.571363	0.773862	0.286376
Drug 21	B07	ATP1A4	0.942151	0.60108	0.771616	0.241174
Drug 21	E11	RNASE7	0.873872	0.646532	0.760202	0.160754
Drug 21	H11	ARF1	0.939404	0.579734	0.759569	0.254325
Drug 21	H07	TRMT1	0.892367	0.621007	0.756687	0.19188
Drug 21	D07	SLC25A12	0.938491	0.570595	0.754543	0.260142
Drug 21	G07	BPHL	0.81201	0.690204	0.751107	0.0861294
Drug 21	H06	ACSS3	0.868728	0.631326	0.750027	0.167868
Drug 21	A10	TMEM62	0.940303	0.558332	0.749317	0.270094
Drug 21	H09	METTL8	0.867184	0.615687	0.741435	0.177835
Drug 21	B10	TTLL3	0.948051	0.529052	0.738552	0.296277
Drug 21	A08	COX8C	0.938548	0.533331	0.735939	0.286531
Drug 21	B09	PYGM	0.924296	0.546191	0.735243	0.267361
Drug 21	G11	F11R	0.879983	0.58339	0.731686	0.209723
Drug 21	F10	CA8	0.8731	0.586031	0.729565	0.202988
Drug 21	F11	SDR9C7	0.826116	0.626521	0.726319	0.141135
Drug 21	G09	MUTYH	0.808394	0.63618	0.722287	0.121773
Drug 21	A09	LOXL4	0.878056	0.55705	0.717553	0.226986
Drug 21	E10	CYP46A1	0.852539	0.575645	0.714092	0.195794
Drug 21	G08	ACSM2B	0.858447	0.554577	0.706512	0.214868
Drug 21	F09	DDC	0.88504	0.513103	0.699072	0.263
Drug 21	G10	HPSE	0.843664	0.536971	0.690317	0.216865
Drug 21	E09	PIGZ	0.83907	0.536341	0.687706	0.214062
Drug 21	F08	SLC22A8	0.840113	0.518923	0.679518	0.227116
Drug 21	E07	CLDN16	0.725613	0.575503	0.650558	0.106144
Drug 21	F07	RBP4	0.746353	0.548119	0.647236	0.140172
Drug 21	E08	SPINK1	0.769539	0.50903	0.639284	0.184208
Drug 22	D03	ANAPC4	1.22341	1.24788	1.23564	0.0172988
Drug 22	D08	B4GALNT2	1.26937	1.17336	1.22137	0.0678903
Drug 22	D02	UROC1	1.13412	1.29434	1.21423	0.113295
Drug 22	D09	CLDN4	1.23856	1.13704	1.1878	0.0717864
Drug 22	D04	ACMSD	1.12901	1.24239	1.1857	0.0801766
Drug 22	H08	APOA4	1.24183	1.12884	1.18534	0.0799029
Drug 22	D05	GOT2	1.23383	1.08573	1.15978	0.104727
Drug 22	B02	RAB14	1.10337	1.20954	1.15646	0.0750766
Drug 22	H02	POLG	1.10239	1.20102	1.15171	0.0697411
Drug 22	D07	IL1RAP	1.18443	1.10361	1.14402	0.0571486
Drug 22	D10	CD40	1.28345	0.992624	1.13804	0.205646
Drug 22	E02	PECR	0.983667	1.28554	1.1346	0.213456
Drug 22	H03	TMX1	1.11263	1.15475	1.13369	0.0297787
Drug 22	F02	AGO1	1.02069	1.21876	1.11972	0.140059
Drug 22	E04	MAN2A1	1.09694	1.13698	1.11696	0.0283132
Drug 22	D06	DDX10	1.17573	1.04872	1.11223	0.0898087
Drug 22	H04	DLG5	1.11657	1.10162	1.1091	0.0105716
Drug 22	C08	IL4I1	1.15711	1.04865	1.10288	0.0766936
Drug 22	E05	HELZ	1.07235	1.12663	1.09949	0.0383811
Drug 22	F03	SLCO3A1	1.01532	1.1746	1.09496	0.112622
Drug 22	F04	SLC24A1	1.00796	1.16704	1.0875	0.112485
Drug 22	G04	DNAJC10	1.07351	1.09714	1.08533	0.016709
Drug 22	H10	RTN4R	1.0922	1.06411	1.07816	0.0198677
Drug 22	C09	PLCE1	1.09892	1.03869	1.06881	0.0425836
Drug 22	C05	TXNL4B	1.15471	0.982737	1.06873	0.121606
Drug 22	G02	STS	0.930419	1.20144	1.06593	0.191644
Drug 22	E08	NDRG2	0.937377	1.19349	1.06543	0.181099
Drug 22	A11	ATP6V0D1	1.03443	1.09465	1.06454	0.0425838
Drug 22	E03	MCM2	1.00064	1.10554	1.05309	0.0741801
Drug 22	B04	GSS	0.987927	1.11415	1.05104	0.0892556
Drug 22	B11	POLH	1.03554	1.05175	1.04365	0.0114642
Drug 22	G10	NRP1	0.986092	1.10018	1.04314	0.0806725
Drug 22	F10	ACO1	1.06627	1.01919	1.04273	0.0332931
Drug 22	A09	CYP4F22	0.955542	1.12589	1.04071	0.120452
Drug 22	H05	KIFC1	1.02591	1.05229	1.0391	0.018657
Drug 22	H09	SMOX	1.1304	0.943693	1.03705	0.132024
Drug 22	A02	CDS1	0.989701	1.0839	1.0368	0.0666056
Drug 22	B10	CD300C	0.996303	1.07702	1.03666	0.0570743
Drug 22	H11	TGM5	1.08169	0.976744	1.02922	0.0742104
Drug 22	C03	FGF5	1.01316	1.04066	1.02691	0.0194404
Drug 22	B07	F3	1.08042	0.96651	1.02347	0.0805484
Drug 22	G05	GNA13	0.959766	1.08048	1.02012	0.0853551
Drug 22	C07	LDLRAP1	1.08107	0.959045	1.02006	0.0862821
Drug 22	E07	EXTL1	0.908065	1.12281	1.01544	0.151844
Drug 22	G11	PLOD1	1.03343	0.995712	1.01457	0.0266708
Drug 22	B03	LMNA	0.892754	1.13625	1.0145	0.17218
Drug 22	E10	ADCY4	1.02319	1.0056	1.01439	0.0124366
Drug 22	D11	PDHA1	1.13482	0.887913	1.01137	0.174591
Drug 22	F05	DPYS	0.94468	1.07538	1.01003	0.0924164
Drug 22	C04	SLC24A4	1.03325	0.977698	1.00548	0.0392829
Drug 22	B05	RENBP	1.01717	0.992744	1.00496	0.0172698
Drug 22	H07	SLC12A9	0.988242	1.02055	1.0044	0.0228454
Drug 22	C06	C1GALT1	1.08657	0.921377	1.00398	0.116812
Drug 22	G08	IDUA	1.02907	0.977958	1.00351	0.0361425
Drug 22	F09	DDX51	0.951017	1.04847	0.999743	0.0689091
Drug 22	G09	NXN	0.954596	1.04108	0.997839	0.0611539
Drug 22	A07	ABO	0.891569	1.10044	0.996002	0.147692
Drug 22	C11	AZIN2	1.12655	0.86433	0.995442	0.185419
Drug 22	B09	TRUB1	0.981354	1.00873	0.995043	0.0193591
Drug 22	F08	AGER	0.879005	1.10407	0.991537	0.159145
Drug 22	B08	IFIH1	1.02899	0.952657	0.990821	0.053972
Drug 22	A08	ATIC	0.904076	1.06861	0.986342	0.116341
Drug 22	A10	SPINT2	0.960601	1.00561	0.983107	0.0318275
Drug 22	G03	C10orf2	0.936885	1.02439	0.980636	0.0618729
Drug 22	E09	DYNC1I2	0.906541	1.05443	0.980486	0.104575
Drug 22	A03	MAN1A1	0.966581	0.988865	0.977723	0.0157577
Drug 22	F07	DHDH	0.909993	1.04543	0.977711	0.0957673
Drug 22	C02	SLC22A2	1.04811	0.895389	0.971752	0.107993
Drug 22	G06	ELOVL4	0.89407	1.04936	0.971713	0.109804
Drug 22	F06	BRIP1	0.908345	1.02886	0.968604	0.0852185
Drug 22	C10	TIE1	0.976384	0.955885	0.966135	0.0144947
Drug 22	A04	ELAC1	0.952887	0.962726	0.957807	0.00695721
Drug 22	G07	NLGN1	0.918809	0.990385	0.954597	0.0506113
Drug 22	E11	IL20RA	0.984958	0.919427	0.952193	0.0463372
Drug 22	A05	SLC25A29	0.923362	0.979404	0.951383	0.0396273
Drug 22	F11	RXRG	0.9481	0.949341	0.94872	0.000877653
Drug 22	E06	CLCF1	0.898372	0.990498	0.944435	0.0651429
Drug 22	A06	TGDS	0.846741	1.02839	0.937565	0.128445
Drug 22	B06	VPS13A	0.944048	0.911497	0.927773	0.0230172
Drug 22	H06	GSTA3	0.97123	0.872904	0.922067	0.0695272
Drug 23	G03	BCL2L14	1.29633	1.19774	1.24704	0.0697151
Drug 23	F07	DPAGT1	1.07774	1.19965	1.13869	0.0861986
Drug 23	B02	ABCB11	1.08304	1.18969	1.13636	0.0754107
Drug 23	C07	RAD51	1.14533	1.11919	1.13226	0.0184899
Drug 23	E04	PLA2G4E	1.09048	1.1408	1.11564	0.035577
Drug 23	H03	HLA-G	1.06593	1.15451	1.11022	0.0626343
Drug 23	E11	RRAD	1.13171	1.06879	1.10025	0.0444872
Drug 23	A03	APOE	1.22455	0.945001	1.08478	0.197673
Drug 23	G04	SLC26A11	0.963988	1.20022	1.0821	0.167039
Drug 23	G02	GMPS	1.06026	1.09299	1.07663	0.0231423
Drug 23	E02	OXNAD1	1.07899	1.07232	1.07566	0.00471759
Drug 23	G06	ALLC	1.03892	1.09205	1.06548	0.0375671
Drug 23	C11	SLCO1B1	1.08761	1.03682	1.06221	0.0359092
Drug 23	B11	TNNI2	1.06638	1.05618	1.06128	0.00720666
Drug 23	A02	POLR2H	0.981022	1.13844	1.05973	0.111314
Drug 23	D04	DPYSL5	0.974539	1.13537	1.05495	0.113725
Drug 23	F02	SLC27A6	1.02589	1.08328	1.05459	0.0405809
Drug 23	F03	TRMT2B	0.927025	1.17012	1.04857	0.171895
Drug 23	F09	EPHX4	0.904579	1.18102	1.0428	0.195477
Drug 23	C04	MARS2	0.98173	1.10152	1.04163	0.0847046
Drug 23	E07	HEPH	0.970224	1.11241	1.04132	0.10054
Drug 23	D10	CHD1	1.02246	1.05258	1.03752	0.0212954
Drug 23	H04	KIF17	0.906642	1.16627	1.03645	0.183582
Drug 23	G10	FUT8	1.05396	1.01657	1.03526	0.0264385
Drug 23	A04	PCYT1B	0.970725	1.09482	1.03277	0.0877483
Drug 23	H02	PDHA2	1.07549	0.987206	1.03135	0.0624241
Drug 23	F10	MRPL43	1.01232	1.04937	1.03084	0.0261964
Drug 23	F06	FEN1	1.00459	1.05406	1.02933	0.0349799
Drug 23	D06	NDUFB1	0.934031	1.11611	1.02507	0.12875
Drug 23	D09	DUT	1.02132	1.02796	1.02464	0.00469288
Drug 23	D03	EXOSC5	1.0252	1.01038	1.01779	0.0104753
Drug 23	C05	AMPD3	0.901415	1.12415	1.01278	0.157496
Drug 23	A06	P3H3	1.0029	1.0158	1.00935	0.00912414
Drug 23	E08	NDUFS4	0.915415	1.10091	1.00816	0.131167
Drug 23	E09	SSC4D	0.983208	1.02701	1.00511	0.0309721
Drug 23	C08	TCIRG1	0.979321	1.01972	0.999522	0.0285683
Drug 23	B09	BCKDHB	1.02082	0.966684	0.993753	0.0382804
Drug 23	E05	MOV10	0.902783	1.07823	0.990506	0.124059
Drug 23	A05	CYP27A1	0.944896	1.03364	0.989269	0.0627527
Drug 23	C02	JMJD7-PLA2G4B	0.96881	1.00868	0.988747	0.0281944
Drug 23	G05	SLPI	0.904466	1.06328	0.983873	0.112298
Drug 23	C09	DDX11	1.016	0.950579	0.983289	0.046258
Drug 23	B04	GALM	0.971004	0.986759	0.978882	0.0111407
Drug 23	D05	MTTP	0.815073	1.13816	0.976618	0.228459
Drug 23	C06	CA2	1.00754	0.943637	0.975589	0.0451875
Drug 23	G09	PROSC	1.07353	0.872029	0.972781	0.142484
Drug 23	A11	ARSH	1.0308	0.905994	0.968395	0.0882486
Drug 23	C10	SERPINA5	0.868956	1.06491	0.966933	0.13856
Drug 23	D08	SLC25A14	0.970398	0.959523	0.964961	0.0076895
Drug 23	B03	ADCY9	0.971109	0.957703	0.964406	0.00947934
Drug 23	F05	APBA3	0.867073	1.05987	0.963473	0.13633
Drug 23	E03	TLR10	0.869773	1.05687	0.96332	0.132295
Drug 23	G11	KIF2A	0.978337	0.944076	0.961206	0.0242264
Drug 23	A09	SYN1	0.93586	0.983293	0.959576	0.0335403
Drug 23	F04	PPIL3	0.899811	1.01745	0.958631	0.0831847
Drug 23	B08	LCN1	1.03263	0.883428	0.958028	0.105501
Drug 23	F11	SERPINB6	0.894183	1.01734	0.955762	0.0870865
Drug 23	H08	RAB2A	0.949855	0.955389	0.952622	0.00391313
Drug 23	H11	RNASE6	0.915002	0.988802	0.951902	0.052185
Drug 23	C03	CHST12	0.988314	0.896192	0.942253	0.0651396
Drug 23	D02	ATP12A	0.807375	1.07589	0.941633	0.189869
Drug 23	E06	DRG1	0.858576	1.02363	0.941103	0.11671
Drug 23	G07	PRMT5	0.961101	0.916889	0.938995	0.0312631
Drug 23	E10	ASPHD2	0.923822	0.952715	0.938269	0.0204306
Drug 23	H06	DHX16	0.907108	0.965038	0.936073	0.0409629
Drug 23	A10	RABL2B	0.98448	0.886071	0.935275	0.0695858
Drug 23	A08	MAOA	0.937374	0.929739	0.933556	0.0053988
Drug 23	A07	ACOT7	0.952411	0.9095	0.930956	0.0303431
Drug 23	H09	MAN2B1	0.999656	0.853329	0.926493	0.103468
Drug 23	D11	KIFC3	0.919741	0.933093	0.926417	0.00944163
Drug 23	H07	DNAL4	0.950184	0.897979	0.924081	0.0369148
Drug 23	G08	SLC12A6	0.913677	0.929873	0.921775	0.0114521
Drug 23	F08	SMC1B	0.85948	0.978705	0.919092	0.0843045
Drug 23	H05	KPNA6	0.903373	0.921355	0.912364	0.0127151
Drug 23	H10	AKAP13	0.962567	0.857243	0.909905	0.0744755
Drug 23	B07	CRABP2	0.95143	0.862567	0.906998	0.0628353
Drug 23	B10	GFOD1	0.940756	0.862901	0.901828	0.0550518
Drug 23	D07	OGT	0.897819	0.902603	0.900211	0.00338257
Drug 23	B06	KDSR	0.869494	0.921751	0.895623	0.0369511
Drug 23	B05	NAA16	0.814829	0.937774	0.876302	0.0869347
Drug 24	A03	AGT	1.34572	1.28389	1.3148	0.0437214
Drug 24	A05	APTX	1.33073	1.20687	1.2688	0.0875803
Drug 24	A02	RGS19	1.37674	1.11502	1.24588	0.185064
Drug 24	A04	SUCLA2	1.29905	1.10679	1.20292	0.135948
Drug 24	D09	GLRX	1.08381	1.3047	1.19426	0.156192
Drug 24	A10	SLC7A9	1.36911	0.983002	1.17606	0.273019
Drug 24	A11	ACER3	1.20684	1.11983	1.16334	0.0615245
Drug 24	F04	ALDH7A1	1.13822	1.14838	1.1433	0.0071823
Drug 24	E04	IFNAR2	1.11374	1.12676	1.12025	0.00920739
Drug 24	H08	SARDH	1.11232	1.10971	1.11102	0.00184595
Drug 24	D04	TGFBRAP1	1.1215	1.08288	1.10219	0.0273114
Drug 24	G02	RNASET2	1.01359	1.18011	1.09685	0.117749
Drug 24	B02	CARD10	1.2328	0.955074	1.09394	0.196378
Drug 24	A08	RND2	1.1776	0.992485	1.08504	0.130895
Drug 24	A09	MAN2B2	1.17252	0.994037	1.08328	0.126207
Drug 24	E08	DNAI1	1.03513	1.13015	1.08264	0.0671905
Drug 24	E10	FADS1	1.04518	1.11158	1.07838	0.0469532
Drug 24	E09	GMPR	1.04279	1.11108	1.07693	0.0482885
Drug 24	E03	PAPOLG	1.04761	1.09742	1.07251	0.0352192
Drug 24	F10	TYMS	1.04498	1.09847	1.07172	0.037828
Drug 24	E02	AASDH	1.074	1.0637	1.06885	0.00728127
Drug 24	E05	GMIP	0.977872	1.15926	1.06857	0.128264
Drug 24	G10	GPAM	1.05093	1.08088	1.0659	0.021178
Drug 24	D02	RHOBTB3	1.06559	1.06106	1.06332	0.00320265
Drug 24	A06	MTHFD2	1.02904	1.08404	1.05654	0.0388927
Drug 24	F08	NAA10	1.03361	1.07389	1.05375	0.0284811
Drug 24	G03	HS2ST1	1.08383	1.01289	1.04836	0.0501559
Drug 24	D10	TKT	1.00169	1.06701	1.03435	0.0461878
Drug 24	A07	PAIP1	1.08141	0.986965	1.03419	0.0667819
Drug 24	F03	PIGA	1.07359	0.984069	1.02883	0.0633047
Drug 24	F02	ALDH3A2	1.03626	1.02048	1.02837	0.0111612
Drug 24	C03	AS3MT	1.02501	1.03083	1.02792	0.00411777
Drug 24	E11	SMC2	1.02785	1.02056	1.02421	0.00514985
Drug 24	G08	ITGA6	0.964231	1.06652	1.01537	0.0723265
Drug 24	G06	CSF1	1.01117	1.01585	1.01351	0.00330978
Drug 24	E06	NDUFA5	0.990679	1.03528	1.01298	0.0315393
Drug 24	B05	ACAD11	1.1048	0.920116	1.01246	0.130589
Drug 24	H11	OFD1	1.01122	1.01369	1.01245	0.00174617
Drug 24	B04	CSTA	1.03449	0.989909	1.0122	0.0315265
Drug 24	B10	OPA1	1.04351	0.976728	1.01012	0.0472233
Drug 24	G07	HLA-DOA	1.01216	1.00428	1.00822	0.00557029
Drug 24	D03	SLC16A8	1.03785	0.97602	1.00693	0.0437171
Drug 24	H03	RPE	1.03419	0.97188	1.00304	0.0440626
Drug 24	H02	PACSIN3	1.05346	0.947934	1.00069	0.0746159
Drug 24	D08	NKIRAS1	0.937494	1.05555	0.996521	0.083477
Drug 24	B03	EXT1	1.08333	0.906215	0.994774	0.125242
Drug 24	F09	RAB18	0.959724	1.02936	0.99454	0.0492378
Drug 24	F11	ATP2B3	0.961921	1.01898	0.990448	0.040344
Drug 24	E07	XRCC5	1.05131	0.927316	0.989315	0.0876804
Drug 24	G09	NUP98	0.919599	1.05649	0.988047	0.0967991
Drug 24	C02	DNAH3	0.957907	1.01273	0.985316	0.0387626
Drug 24	B06	CEP41	0.935774	1.03374	0.984758	0.069274
Drug 24	D07	NDUFS3	0.961154	1.00739	0.984271	0.0326929
Drug 24	C11	SERPINB13	0.956991	1.00982	0.983406	0.037357
Drug 24	B09	PPAN	1.00707	0.958463	0.982765	0.0343683
Drug 24	D05	UCP3	1.01715	0.943806	0.980479	0.0518638
Drug 24	C04	SDR42E1	1.00315	0.94786	0.975503	0.039094
Drug 24	D06	SLC7A4	0.930877	1.00746	0.96917	0.0541551
Drug 24	F07	OSBP	1.00398	0.929484	0.966733	0.0526782
Drug 24	B11	SEPT6	0.93265	0.995711	0.964181	0.0445905
Drug 24	B07	TRAK2	1.01253	0.907172	0.959849	0.0744966
Drug 24	G11	CHRNA10	0.929264	0.984072	0.956668	0.0387552
Drug 24	G05	ALDOB	0.977186	0.936142	0.956664	0.0290224
Drug 24	H04	COX4I1	0.935558	0.966557	0.951057	0.0219191
Drug 24	C08	AGPAT4	0.967601	0.920803	0.944202	0.033091
Drug 24	C05	FECH	0.912659	0.968357	0.940508	0.0393845
Drug 24	F06	DLL1	0.900024	0.980811	0.940417	0.0571251
Drug 24	G04	P3H1	0.956553	0.918064	0.937309	0.0272157
Drug 24	C10	TYR	1.01133	0.856346	0.93384	0.109593
Drug 24	D11	CYB5R2	0.865552	0.999509	0.93253	0.0947216
Drug 24	C06	SLC14A2	0.96497	0.899454	0.932212	0.0463269
Drug 24	C09	ARHGAP8	0.909787	0.952507	0.931147	0.0302073
Drug 24	H10	TRMU	0.925848	0.929461	0.927654	0.00255445
Drug 24	F05	FUT6	0.917941	0.925083	0.921512	0.00505017
Drug 24	B08	RRAS2	0.948487	0.85452	0.901504	0.0664446
Drug 24	H09	ATP4B	0.927387	0.868778	0.898082	0.0414422
Drug 24	H07	DNASE1L1	0.908248	0.878787	0.893517	0.0208321
Drug 24	H05	SLC39A4	0.903053	0.879397	0.891225	0.0167274
Drug 24	H06	DHX58	0.925191	0.853043	0.889117	0.0510164
Drug 24	C07	GCNT2	0.897168	0.876592	0.88688	0.0145498
Drug 25	G08	DDX23	1.38464	1.48682	1.43573	0.07225
Drug 25	F03	RDH5	1.13838	1.53605	1.33721	0.281195
Drug 25	F04	GOT1L1	1.10568	1.54025	1.32297	0.307283
Drug 25	D04	MEF2D	1.35987	1.27454	1.3172	0.0603329
Drug 25	D07	ATP5G2	1.45973	1.14744	1.30359	0.22082
Drug 25	H09	ALDH16A1	1.37097	1.19816	1.28456	0.122195
Drug 25	F02	ACLY	1.09735	1.46861	1.28298	0.262519
Drug 25	B08	PTRH1	1.31972	1.17292	1.24632	0.103802
Drug 25	E04	SLC9A5	1.24639	1.2374	1.2419	0.00635497
Drug 25	D09	BCAT1	1.39495	1.08064	1.23779	0.222253
Drug 25	D03	B4GALT1	1.29564	1.16462	1.23013	0.0926433
Drug 25	G03	B4GALT5	1.15449	1.30038	1.22744	0.103165
Drug 25	E09	PTGES3	1.20778	1.24356	1.22567	0.0253013
Drug 25	B11	DDX55	1.34633	1.09799	1.22216	0.175605
Drug 25	D11	BCL2L11	1.32244	1.09315	1.20779	0.162132
Drug 25	C11	GBA2	1.34133	1.06428	1.20281	0.195905
Drug 25	D10	VKORC1	1.39296	0.969294	1.18113	0.29958
Drug 25	E05	RASGRP1	1.23769	1.12171	1.1797	0.0820085
Drug 25	D02	PNPLA6	1.2031	1.14579	1.17445	0.0405192
Drug 25	C07	DDX50	1.16483	1.16938	1.1671	0.00321719
Drug 25	H08	ZCCHC11	1.34681	0.941209	1.14401	0.286802
Drug 25	D06	COX7C	1.24163	1.04599	1.14381	0.138338
Drug 25	B10	CRYM	1.14586	1.14169	1.14377	0.00294795
Drug 25	H11	SLC2A6	1.34701	0.932142	1.13957	0.293354
Drug 25	F07	ATG12	1.06848	1.20592	1.1372	0.0971818
Drug 25	E02	TTLL4	1.01902	1.22406	1.12154	0.144992
Drug 25	F08	FAHD2A	1.18832	1.05205	1.12019	0.0963635
Drug 25	G05	P4HA1	1.09439	1.14307	1.11873	0.0344245
Drug 25	E07	DDX24	1.05839	1.1782	1.1183	0.0847218
Drug 25	F05	CYP51A1	1.14981	1.08011	1.11496	0.0492842
Drug 25	G07	RTN4IP1	1.03162	1.19169	1.11166	0.113185
Drug 25	H06	PTGS1	1.18022	1.037	1.10861	0.101272
Drug 25	A09	MADD	1.07181	1.13835	1.10508	0.0470512
Drug 25	F09	CD38	0.945503	1.26252	1.10401	0.224164
Drug 25	A10	AKR7A3	1.15413	1.05212	1.10313	0.0721309
Drug 25	G06	CSAD	1.1503	1.0405	1.0954	0.0776418
Drug 25	A08	ENTPD5	1.09047	1.09672	1.0936	0.00441767
Drug 25	E08	B3GALT6	1.03512	1.14984	1.09248	0.0811221
Drug 25	C06	FADD	1.01174	1.16996	1.09085	0.111878
Drug 25	D08	ATP6V0A4	1.23408	0.943572	1.08883	0.205421
Drug 25	F10	BMP7	1.04518	1.13161	1.08839	0.0611152
Drug 25	D05	INMT	1.11268	1.05639	1.08454	0.0398088
Drug 25	B07	SLC35A2	1.16865	0.993995	1.08132	0.123503
Drug 25	B09	GUCA1B	1.14567	1.01585	1.08076	0.091793
Drug 25	C10	MCL1	1.19458	0.966776	1.08068	0.161082
Drug 25	G11	NTHL1	1.17397	0.984882	1.07943	0.133704
Drug 25	A11	FPGT	1.08192	1.04397	1.06295	0.0268295
Drug 25	E11	PNPO	1.05019	1.07403	1.06211	0.0168549
Drug 25	C09	GALNT5	1.12406	0.999088	1.06158	0.0883706
Drug 25	B06	YARS	1.02758	1.09427	1.06093	0.0471566
Drug 25	H07	MAT2B	1.2647	0.855286	1.05999	0.289498
Drug 25	C02	PLD4	1.0151	1.10172	1.05841	0.0612493
Drug 25	E10	CCT4	0.939667	1.17659	1.05813	0.167529
Drug 25	G10	SLC41A1	1.07448	1.0417	1.05809	0.02318
Drug 25	E06	NAT1	0.974095	1.13936	1.05673	0.116858
Drug 25	E03	XYLT2	0.978689	1.1319	1.05529	0.108336
Drug 25	F06	TNFRSF10D	1.03167	1.07765	1.05466	0.0325169
Drug 25	G02	TNR	1.05995	1.04561	1.05278	0.0101395
Drug 25	G09	POLD2	1.03499	1.06219	1.04859	0.0192354
Drug 25	G04	RAG2	0.994708	1.08509	1.0399	0.0639115
Drug 25	C08	GUCA1A	1.12411	0.953691	1.0389	0.120506
Drug 25	B05	RHOJ	1.00411	1.0709	1.0375	0.0472257
Drug 25	C04	SLC6A13	1.0267	1.03859	1.03264	0.00840801
Drug 25	A06	COX17	0.977265	1.08428	1.03077	0.0756693
Drug 25	H05	ADCY2	1.13202	0.920258	1.02614	0.149738
Drug 25	F11	LYZL6	1.05979	0.992309	1.02605	0.0477133
Drug 25	A04	DERA	1.00413	1.04745	1.02579	0.0306301
Drug 25	B02	TOP1MT	1.00808	1.03873	1.02341	0.0216707
Drug 25	B04	CHD9	1.00817	1.03081	1.01949	0.0160066
Drug 25	H10	IFNLR1	1.10154	0.926198	1.01387	0.123984
Drug 25	A02	PGRMC1	0.882592	1.11744	1.00002	0.166066
Drug 25	A05	CCNE2	0.964072	1.03538	0.999724	0.0504191
Drug 25	C05	HLA-A	0.958214	1.03348	0.995849	0.0532237
Drug 25	H04	RAB25	1.0354	0.948694	0.992047	0.0613111
Drug 25	C03	GIF	0.933307	1.04065	0.986978	0.075903
Drug 25	B03	SHC1	1.02847	0.92118	0.974824	0.0758642
Drug 25	H02	ALKBH3	1.0876	0.853478	0.970539	0.165548
Drug 25	H03	RAB11A	1.0333	0.88723	0.960267	0.103289
Drug 25	A03	TRIT1	0.903455	0.975779	0.939617	0.0511406
Drug 25	A07	PLA2G2A	0.88748	0.978213	0.932846	0.0641575
Drug 26	B04	CCT6A	1.16588	1.11235	1.13912	0.0378501
Drug 26	H02	FHIT	1.21928	1.05673	1.13801	0.114945
Drug 26	G03	PRTFDC1	1.00075	1.26555	1.13315	0.187245
Drug 26	B09	IREB2	1.30056	0.915749	1.10815	0.272101
Drug 26	B10	PLSCR3	1.25519	0.945826	1.10051	0.218756
Drug 26	H11	MYO5B	1.21009	0.957241	1.08366	0.178788
Drug 26	B08	KIR3DL3	1.2303	0.936438	1.08337	0.207789
Drug 26	B06	OAZ3	1.13851	1.02386	1.08118	0.0810662
Drug 26	G08	ATP6V1G1	0.937816	1.16443	1.05112	0.160239
Drug 26	B11	NDUFS1	1.18388	0.914139	1.04901	0.190737
Drug 26	G04	SLC36A2	0.926998	1.16973	1.04836	0.171634
Drug 26	B05	CRABP1	1.22134	0.871409	1.04638	0.24744
Drug 26	A09	PDE10A	1.04116	1.05028	1.04572	0.00644921
Drug 26	F04	AQP5	0.924836	1.15819	1.04151	0.165006
Drug 26	H09	FNTB	1.07831	1.00303	1.04067	0.0532326
Drug 26	H03	MYO9B	1.07559	1.00272	1.03916	0.0515242
Drug 26	B02	PDE6D	1.1279	0.937656	1.03278	0.134521
Drug 26	H10	ADCY1	1.12342	0.929442	1.02643	0.137161
Drug 26	F02	SLC35A3	0.934876	1.10207	1.01847	0.118226
Drug 26	B07	SLCO6A1	1.09617	0.936239	1.0162	0.113085
Drug 26	C04	ALG12	0.998233	1.03349	1.01586	0.0249316
Drug 26	G02	DNAJA1	0.935177	1.08887	1.01202	0.108676
Drug 26	A02	APOBEC3C	0.953151	1.06532	1.00923	0.0793135
Drug 26	D11	ADCY6	0.948955	1.06417	1.00656	0.0814678
Drug 26	H07	ADAT2	1.04989	0.957946	1.00392	0.0650138
Drug 26	H04	HYAL3	1.09799	0.909749	1.00387	0.133109
Drug 26	B03	B3GALT1	1.09794	0.903484	1.00071	0.137502
Drug 26	D03	MYO5A	1.06257	0.938404	1.00049	0.0878024
Drug 26	C03	LARGE	1.01522	0.985242	1.00023	0.0211953
Drug 26	A03	RNASEH1	0.968481	1.02771	0.998098	0.041885
Drug 26	C08	MDN1	0.957089	1.01324	0.985167	0.0397081
Drug 26	E04	LYST	0.948079	1.01261	0.980344	0.0456294
Drug 26	A06	ALG3	0.991036	0.967455	0.979245	0.016674
Drug 26	A05	ITGB8	1.06938	0.880956	0.975168	0.133235
Drug 26	E02	CYP3A4	1.01061	0.93804	0.974328	0.0513176
Drug 26	F03	APC	0.947081	0.991624	0.969352	0.0314965
Drug 26	A08	XPC	0.970417	0.966189	0.968303	0.00298955
Drug 26	D07	GLO1	0.939919	0.988607	0.964263	0.0344273
Drug 26	A11	L2HGDH	0.992981	0.932782	0.962881	0.0425672
Drug 26	G10	SPACA3	0.862876	1.06085	0.961863	0.139988
Drug 26	F08	BMP4	0.8804	1.03646	0.958432	0.110354
Drug 26	G09	BMP5	0.878972	1.037	0.957986	0.111743
Drug 26	A04	CYB5R3	1.04923	0.863187	0.956207	0.13155
Drug 26	D08	YWHAG	0.904361	0.988388	0.946375	0.0594161
Drug 26	F11	ARF6	0.870133	1.02007	0.945101	0.10602
Drug 26	C07	ETNPPL	0.949769	0.929265	0.939517	0.0144985
Drug 26	D10	LDLR	0.902838	0.975479	0.939159	0.0513653
Drug 26	F06	GPLD1	0.857068	1.01574	0.936405	0.1122
Drug 26	C02	INPP5F	0.893608	0.978298	0.935953	0.059885
Drug 26	F10	MGAT4A	0.909435	0.959118	0.934277	0.0351306
Drug 26	G11	SLC34A2	0.850054	1.00083	0.925442	0.106615
Drug 26	F09	ABCB4	0.832027	1.01809	0.925058	0.131565
Drug 26	F07	SLC6A16	0.853622	0.995449	0.924536	0.100287
Drug 26	E08	ACSBG2	0.866397	0.982213	0.924305	0.0818942
Drug 26	E09	SLC36A4	0.918964	0.924753	0.921859	0.00409352
Drug 26	E10	ALOX12B	0.81736	1.01513	0.916245	0.139843
Drug 26	G06	ME2	0.861331	0.969209	0.91527	0.0762811
Drug 26	D04	HAGH	0.954772	0.869042	0.911907	0.06062
Drug 26	G05	KIF27	0.828512	0.992075	0.910294	0.115657
Drug 26	C11	PLA2R1	0.980502	0.833717	0.90711	0.103793
Drug 26	C05	TXNDC12	0.848538	0.964881	0.906709	0.082267
Drug 26	D02	ADD1	0.932402	0.875009	0.903706	0.0405823
Drug 26	H08	AGXT2	0.891769	0.91531	0.903539	0.0166456
Drug 26	H05	PDSS1	0.925728	0.879002	0.902365	0.0330402
Drug 26	A10	IDH2	0.882858	0.921345	0.902101	0.0272143
Drug 26	A07	ACSF2	0.922163	0.876467	0.899315	0.0323123
Drug 26	E06	LIPE	0.975504	0.81187	0.893687	0.115707
Drug 26	E03	NFS1	0.889826	0.893994	0.89191	0.00294707
Drug 26	H06	GNA15	0.889663	0.892902	0.891282	0.00229048
Drug 26	G07	ASCC3	0.822765	0.957213	0.889989	0.0950695
Drug 26	C10	SECISBP2	0.857866	0.899074	0.87847	0.0291384
Drug 26	C09	RAB6B	0.831162	0.915514	0.873338	0.059646
Drug 26	E11	EDEM3	0.853959	0.888712	0.871335	0.024574
Drug 26	E05	UROD	0.866459	0.866578	0.866518	8.42536e-05
Drug 26	D09	FGF16	0.829603	0.892763	0.861183	0.0446608
Drug 26	C06	BST1	0.889404	0.820937	0.85517	0.0484134
Drug 26	E07	TPST1	0.834112	0.8595	0.846806	0.0179519
Drug 26	D06	HMGCS2	0.88266	0.782326	0.832493	0.0709466
Drug 26	F05	BCS1L	0.760348	0.816361	0.788354	0.0396075
Drug 26	D05	PDE9A	0.838342	0.722811	0.780576	0.0816931
Drug 27	A04	FKBP2	1.21065	1.24199	1.22632	0.0221584
Drug 27	A02	HEMK1	1.25845	1.13776	1.1981	0.0853414
Drug 27	A05	ABCC4	1.34422	0.974697	1.15946	0.26129
Drug 27	E04	CDC23	1.16637	1.14404	1.15521	0.0157901
Drug 27	A06	EIF4EBP1	1.22202	1.08621	1.15411	0.096026
Drug 27	B02	TNFRSF4	1.20572	0.990148	1.09793	0.152429
Drug 27	A03	CHST2	1.24273	0.945644	1.09419	0.210071
Drug 27	E03	HBB	1.01695	1.15792	1.08743	0.0996861
Drug 27	E05	PRDM14	0.961154	1.16295	1.06205	0.142688
Drug 27	F04	SLC25A4	0.989311	1.1343	1.0618	0.102521
Drug 27	A09	SLC25A27	1.03237	1.07951	1.05594	0.0333282
Drug 27	E02	SLC39A2	1.06193	1.04982	1.05587	0.00856437
Drug 27	A08	CPT2	1.14936	0.961114	1.05524	0.133108
Drug 27	B07	FLVCR1	1.0972	1.00877	1.05298	0.062527
Drug 27	E08	AGPAT1	1.07792	1.02298	1.05045	0.038845
Drug 27	A07	NDRG1	1.08374	1.01479	1.04927	0.0487524
Drug 27	D04	PLCG1	1.11702	0.980973	1.049	0.0962006
Drug 27	B04	TNFRSF14	1.23489	0.829541	1.03221	0.286624
Drug 27	G05	COX5A	0.995574	1.06564	1.03061	0.0495411
Drug 27	F02	NDUFA1	1.03039	1.01367	1.02203	0.0118206
Drug 27	B03	SRD5A3	1.16791	0.873337	1.02062	0.208293
Drug 27	G03	XPO1	1.01206	1.0285	1.02028	0.011625
Drug 27	E11	ADAR	0.960045	1.06707	1.01356	0.0756802
Drug 27	B08	GADD45G	1.08081	0.946019	1.01341	0.09531
Drug 27	D03	ACACA	0.925283	1.09529	1.01029	0.120211
Drug 27	F03	SEPT7	1.08096	0.923028	1.00199	0.111675
Drug 27	D09	PRSS45	0.96139	1.03315	0.997271	0.050744
Drug 27	A11	CA5A	0.968684	1.01632	0.992503	0.033686
Drug 27	F06	FTH1	1.01096	0.967848	0.989403	0.0304838
Drug 27	A10	LRP1B	1.06461	0.909672	0.987142	0.109558
Drug 27	C02	NMNAT3	0.97215	0.973764	0.972957	0.00114152
Drug 27	H03	WBSCR17	0.957277	0.987842	0.972559	0.0216133
Drug 27	G06	CHDH	0.970975	0.974055	0.972515	0.00217739
Drug 27	H02	EIF3K	1.03648	0.904622	0.97055	0.093236
Drug 27	E09	CD6	1.00065	0.938374	0.969512	0.0440348
Drug 27	G04	IL1R1	1.01578	0.909265	0.962524	0.0753191
Drug 27	D02	ATP11C	0.91994	0.995753	0.957846	0.0536077
Drug 27	F10	AKAP3	0.933325	0.981537	0.957431	0.0340912
Drug 27	G10	IPO7	0.957673	0.949507	0.95359	0.00577425
Drug 27	B05	BCL2L2	1.0001	0.905658	0.952877	0.0667779
Drug 27	C03	RAC1	0.973463	0.931651	0.952557	0.0295657
Drug 27	D07	SLC34A1	0.97318	0.926591	0.949886	0.0329433
Drug 27	E07	GPX5	1.00227	0.888569	0.945418	0.0803963
Drug 27	H08	MCM4	0.908607	0.98186	0.945234	0.0517981
Drug 27	G08	STT3A	0.9167	0.97254	0.94462	0.0394852
Drug 27	D08	GARS	0.888551	1.00067	0.94461	0.0792788
Drug 27	H06	RASA2	0.912182	0.970537	0.94136	0.0412633
Drug 27	B09	PLA2G2E	0.969158	0.906514	0.937836	0.0442967
Drug 27	F11	CYB5A	0.930527	0.94375	0.937138	0.00934995
Drug 27	G02	ST8SIA2	0.98984	0.878921	0.93438	0.0784317
Drug 27	D06	PROM2	0.913153	0.952185	0.932669	0.0275999
Drug 27	B06	EFL1	0.962227	0.898998	0.930613	0.0447096
Drug 27	E06	GNA12	0.931157	0.929562	0.930359	0.00112796
Drug 27	F08	WRNIP1	0.957667	0.898372	0.928019	0.0419278
Drug 27	F07	ST3GAL3	0.902898	0.942971	0.922935	0.0283362
Drug 27	C09	MAPKAP1	1.00983	0.83175	0.920788	0.125918
Drug 27	G11	RASL10A	0.932472	0.906342	0.919407	0.0184766
Drug 27	B10	ACAD8	0.948444	0.878968	0.913706	0.0491269
Drug 27	H04	CYP4A22	0.82716	0.991062	0.909111	0.115896
Drug 27	G07	GNPAT	0.83418	0.973083	0.903631	0.098219
Drug 27	C04	ALDH8A1	1.02492	0.772624	0.898772	0.1784
Drug 27	C06	RAP2B	1.03389	0.759433	0.896661	0.194069
Drug 27	F09	SLC25A22	0.886457	0.901602	0.894029	0.0107092
Drug 27	H07	ARF5	0.872953	0.906996	0.889975	0.0240719
Drug 27	H10	HS3ST3B1	0.900014	0.875047	0.887531	0.0176545
Drug 27	D11	ADH5	0.915961	0.854402	0.885181	0.0435287
Drug 27	C11	SEC24A	0.879891	0.886515	0.883203	0.00468417
Drug 27	G09	APOD	0.919166	0.846607	0.882887	0.0513067
Drug 27	B11	ANK3	0.871163	0.885178	0.87817	0.00990989
Drug 27	F05	FPGS	0.934894	0.819898	0.877396	0.0813146
Drug 27	C05	MTHFD1	0.931995	0.819558	0.875777	0.0795048
Drug 27	H11	SLC5A7	0.881078	0.870369	0.875724	0.00757234
Drug 27	H05	NRAS	0.814795	0.911734	0.863265	0.0685466
Drug 27	D05	MGAT4B	0.880104	0.840867	0.860485	0.027745
Drug 27	D10	LGALS2	0.839854	0.876599	0.858227	0.0259826
Drug 27	C10	SLC6A2	0.885822	0.812981	0.849402	0.0515064
Drug 27	E10	SLC22A17	0.916628	0.777439	0.847034	0.0984219
Drug 27	C08	CCNG2	0.916675	0.77009	0.843383	0.103651
Drug 27	H09	SERPINA10	0.89089	0.776227	0.833559	0.0810791
Drug 27	C07	ACAD9	0.859889	0.743517	0.801703	0.0822874
Drug 28	A02	CHPT1	1.25473	1.26196	1.25835	0.00511584
Drug 28	A03	CARD11	1.14463	1.13606	1.14035	0.0060616
Drug 28	A05	ATG7	1.06578	1.21196	1.13887	0.103361
Drug 28	A04	EHHADH	1.1201	1.15745	1.13878	0.0264124
Drug 28	E02	TNFRSF9	1.27437	1.00038	1.13737	0.193743
Drug 28	B02	CYP2C9	1.2835	0.990217	1.13686	0.20738
Drug 28	B07	APOC3	1.27106	0.990627	1.13084	0.198298
Drug 28	H08	CYP2C8	1.18654	1.04489	1.11571	0.100165
Drug 28	B04	SLC30A3	1.22309	0.961578	1.09233	0.184915
Drug 28	D02	TMPRSS7	1.22387	0.950813	1.08734	0.193077
Drug 28	B11	RRAGB	1.10098	1.06622	1.0836	0.0245834
Drug 28	H02	MSH6	1.17907	0.988017	1.08354	0.135096
Drug 28	G02	SMARCAD1	1.11312	1.05202	1.08257	0.0432047
Drug 28	E04	COQ2	0.997302	1.16041	1.07885	0.115332
Drug 28	H03	ABHD6	1.0473	1.10085	1.07408	0.0378657
Drug 28	A08	SLC4A3	1.01677	1.10561	1.06119	0.0628181
Drug 28	B03	ESD	1.16551	0.956765	1.06114	0.147608
Drug 28	A10	GLA	1.02882	1.08357	1.05619	0.0387154
Drug 28	F08	FANCM	1.04307	1.06738	1.05522	0.017189
Drug 28	B10	RAP1B	1.08327	1.01336	1.04831	0.0494357
Drug 28	D08	LRP1	1.12788	0.929631	1.02876	0.140182
Drug 28	E07	SLC6A19	1.07589	0.977949	1.02692	0.0692518
Drug 28	C02	DDX31	1.14551	0.903486	1.0245	0.171135
Drug 28	F04	PPIB	0.948124	1.09167	1.01989	0.101499
Drug 28	A06	NIT2	0.921438	1.11186	1.01665	0.134649
Drug 28	H05	OASL	1.06103	0.964189	1.01261	0.0684776
Drug 28	B05	LCLAT1	1.00665	1.01697	1.01181	0.00729426
Drug 28	H04	DHCR7	1.08319	0.938867	1.01103	0.102051
Drug 28	D09	SLCO5A1	1.03897	0.980834	1.0099	0.0411115
Drug 28	D03	UNC5C	1.00442	1.01137	1.0079	0.0049164
Drug 28	H11	ATP2B1	1.07739	0.936493	1.00694	0.0996308
Drug 28	F06	RHOA	0.977681	1.0361	1.00689	0.0413077
Drug 28	E09	IARS	0.949018	1.05493	1.00197	0.0748901
Drug 28	B06	RAB26	1.07623	0.924908	1.00057	0.107004
Drug 28	D06	PAFAH1B2	1.06681	0.93426	1.00053	0.0937248
Drug 28	F05	FDPS	0.962742	1.03735	1.00004	0.0527529
Drug 28	E06	SLAMF6	1.01105	0.983704	0.997376	0.0193351
Drug 28	F03	QRSL1	1.06366	0.931022	0.997342	0.0937906
Drug 28	G04	NELL1	0.938505	1.05381	0.996159	0.0815345
Drug 28	B08	ALOXE3	1.13206	0.85852	0.995288	0.19342
Drug 28	A09	CHD2	0.925603	1.04848	0.987041	0.0868857
Drug 28	B09	BID	1.03179	0.941578	0.986685	0.0637911
Drug 28	F10	KIF23	0.982477	0.988915	0.985696	0.00455204
Drug 28	G07	GALNT16	0.944379	1.01719	0.980784	0.0514845
Drug 28	C06	SLC12A5	0.975854	0.983692	0.979773	0.00554204
Drug 28	F02	GLDC	0.966168	0.984962	0.975565	0.0132894
Drug 28	G10	SORT1	1.03114	0.917006	0.974071	0.0807021
Drug 28	H07	NAT10	1.06111	0.88289	0.971998	0.126018
Drug 28	G03	NHEJ1	1.09809	0.840763	0.969427	0.181957
Drug 28	A11	SLC6A11	0.94354	0.993849	0.968695	0.0355736
Drug 28	E03	EIF2A	1.00336	0.931924	0.967644	0.0505154
Drug 28	H09	FCGR3B	1.0073	0.916795	0.962047	0.063996
Drug 28	C08	AFP	0.979822	0.944247	0.962035	0.0251548
Drug 28	E05	TXK	1.00313	0.90038	0.951756	0.0726561
Drug 28	C05	EDEM1	0.918164	0.97442	0.946292	0.0397784
Drug 28	H10	CLIC2	0.947252	0.938938	0.943095	0.0058785
Drug 28	C04	PDE5A	0.989464	0.895602	0.942533	0.0663706
Drug 28	D10	DIS3	1.04521	0.8383	0.941757	0.146309
Drug 28	D04	RFC2	1.01486	0.867717	0.941289	0.104047
Drug 28	H06	OGFR	1.026	0.856493	0.941247	0.11986
Drug 28	C10	SULT2A1	1.01232	0.866004	0.939163	0.103462
Drug 28	F09	CD69	1.01061	0.867186	0.938896	0.101414
Drug 28	E08	NPTN	0.93218	0.942434	0.937307	0.00725034
Drug 28	A07	ENPP6	0.885994	0.986424	0.936209	0.0710144
Drug 28	E11	MSR1	0.949836	0.89945	0.924643	0.0356278
Drug 28	C07	MOCS3	0.934362	0.91279	0.923576	0.015254
Drug 28	G08	TTR	0.928603	0.90982	0.919211	0.0132817
Drug 28	F07	MSRB1	0.899325	0.938401	0.918863	0.0276309
Drug 28	G05	SERHL2	0.900766	0.931342	0.916054	0.0216205
Drug 28	C09	PIN4	0.980339	0.849118	0.914728	0.0927872
Drug 28	G09	DIRAS1	0.912479	0.903595	0.908037	0.00628201
Drug 28	D05	CPT1B	0.988063	0.824482	0.906272	0.115669
Drug 28	G06	CD79B	0.937625	0.87324	0.905432	0.045527
Drug 28	F11	TPH2	0.919214	0.883561	0.901388	0.0252105
Drug 28	D11	EIF1AY	0.982361	0.798275	0.890318	0.130168
Drug 28	D07	PRDM5	0.939687	0.832175	0.885931	0.0760229
Drug 28	G11	ETFDH	0.90542	0.859715	0.882568	0.0323184
Drug 28	C03	COQ3	0.93853	0.824717	0.881624	0.0804781
Drug 28	C11	METTL2B	0.891671	0.853317	0.872494	0.0271207
Drug 28	E10	SEC14L3	0.884707	0.836876	0.860792	0.0338217
Drug 29	A08	KIF11	1.48206	1.36999	1.42603	0.0792439
Drug 29	H03	EIF2S1	1.16257	1.35456	1.25857	0.135758
Drug 29	G03	UVRAG	1.21215	1.27953	1.24584	0.047647
Drug 29	F02	HIBCH	1.11119	1.34443	1.22781	0.164923
Drug 29	H02	STAR	1.2276	1.18721	1.2074	0.0285571
Drug 29	H04	FDX1	1.22488	1.16954	1.19721	0.0391364
Drug 29	G02	ART4	1.08838	1.30006	1.19422	0.14968
Drug 29	A11	PPT2	1.11253	1.25662	1.18457	0.101889
Drug 29	A09	MSTN	1.20064	1.15637	1.17851	0.0313027
Drug 29	B02	RTEL1	1.28425	1.04885	1.16655	0.16645
Drug 29	B07	PRIM2	1.2094	1.11049	1.15995	0.0699421
Drug 29	D04	RDH8	1.24442	1.01064	1.12753	0.165305
Drug 29	G04	LPCAT1	1.08533	1.16656	1.12595	0.0574394
Drug 29	G10	COX7A2	1.03897	1.19984	1.1194	0.113746
Drug 29	D10	TGFB2	1.1065	1.12709	1.1168	0.0145619
Drug 29	D09	N6AMT1	1.17688	1.03385	1.10537	0.101136
Drug 29	A02	KIF21B	1.12739	1.0832	1.10529	0.0312464
Drug 29	A03	HSPA9	1.14526	1.06417	1.10471	0.0573391
Drug 29	F10	GALNT11	1.03378	1.16242	1.0981	0.0909651
Drug 29	F03	PIGM	1.14537	1.04125	1.09331	0.0736235
Drug 29	A05	GDF2	1.18478	0.995058	1.08992	0.134156
Drug 29	G06	ST6GALNAC2	0.956201	1.22028	1.08824	0.186732
Drug 29	G11	SLC15A3	0.982885	1.18389	1.08338	0.142129
Drug 29	F09	MPP4	1.00647	1.15894	1.0827	0.107814
Drug 29	E05	LYPLAL1	1.14799	1.01553	1.08176	0.0936644
Drug 29	D02	ISOC1	1.1193	1.03059	1.07495	0.0627269
Drug 29	C02	SLC30A7	1.21884	0.916747	1.06779	0.213613
Drug 29	F11	PXN	1.00441	1.12953	1.06697	0.0884734
Drug 29	F04	MGEA5	1.09344	1.02539	1.05941	0.0481158
Drug 29	G05	KIF1A	1.00991	1.10642	1.05817	0.068243
Drug 29	B03	CTGF	1.16118	0.951261	1.05622	0.148436
Drug 29	C11	OLAH	1.11218	1.00024	1.05621	0.0791557
Drug 29	C03	RECQL4	1.11764	0.993046	1.05534	0.0881004
Drug 29	A10	ALDOC	1.04697	1.05916	1.05306	0.00862477
Drug 29	D06	KIF25	1.0642	1.04164	1.05292	0.0159464
Drug 29	H10	AKAP6	1.09312	1.01065	1.05189	0.0583116
Drug 29	G08	FGF12	1.08938	1.004	1.04669	0.0603743
Drug 29	G09	CECR1	0.989571	1.10365	1.04661	0.0806625
Drug 29	F07	PCMT1	1.07255	1.01944	1.046	0.0375599
Drug 29	A04	KIF2B	1.1262	0.961661	1.04393	0.116347
Drug 29	E02	ABCD2	1.0828	1.0017	1.04225	0.0573427
Drug 29	D08	RAD52	1.0707	1.01142	1.04106	0.0419143
Drug 29	H11	DDX1	0.962832	1.11859	1.04071	0.11014
Drug 29	E04	CYP27C1	1.16073	0.913886	1.03731	0.174545
Drug 29	E10	ABCC12	1.00344	1.07027	1.03686	0.0472565
Drug 29	H05	DYNC1LI2	0.987787	1.08382	1.0358	0.0679019
Drug 29	C07	ALOX15B	1.01944	1.04578	1.03261	0.0186234
Drug 29	D03	AADAT	1.12376	0.932062	1.02791	0.135551
Drug 29	F08	GART	1.00194	1.04016	1.02105	0.0270313
Drug 29	C10	CYP7A1	1.05338	0.987069	1.02022	0.0468884
Drug 29	H08	EPX	1.03991	1.00029	1.0201	0.0280192
Drug 29	B09	POLR2L	1.05002	0.988954	1.01949	0.0431806
Drug 29	C09	AQP1	0.99113	1.04297	1.01705	0.0366547
Drug 29	B04	PGLYRP2	1.07379	0.959709	1.01675	0.0806701
Drug 29	B10	GNPDA2	0.909796	1.10997	1.00988	0.141542
Drug 29	B11	NIT1	0.967349	1.04569	1.00652	0.0553923
Drug 29	D11	ITGA4	0.959517	1.03519	0.997353	0.0535087
Drug 29	B05	ARHGEF2	1.0453	0.945149	0.995222	0.0708148
Drug 29	E03	B3GALNT2	1.0353	0.951373	0.993339	0.0593481
Drug 29	E09	EIF3J	1.00615	0.977514	0.991833	0.020251
Drug 29	C05	LILRB4	1.0974	0.881555	0.989475	0.152623
Drug 29	C08	SFRP5	0.968902	0.99579	0.982346	0.0190125
Drug 29	A06	DBR1	1.04611	0.918524	0.982318	0.0902189
Drug 29	D07	SEPT4	1.02419	0.940169	0.98218	0.0594129
Drug 29	G07	NAA60	0.9071	1.05075	0.978924	0.101575
Drug 29	A07	HSPA1L	1.0294	0.923849	0.976626	0.0746378
Drug 29	H07	CLEC11A	0.969625	0.981109	0.975367	0.00812078
Drug 29	F06	LRP3	0.966854	0.979353	0.973103	0.0088381
Drug 29	D05	PDGFA	1.05051	0.892603	0.971558	0.11166
Drug 29	C06	FLAD1	1.0159	0.92325	0.969573	0.0655109
Drug 29	E11	PHYKPL	0.999396	0.939225	0.96931	0.042547
Drug 29	B06	GUCY1A2	0.965417	0.96225	0.963833	0.00223911
Drug 29	E07	ARSD	1.01059	0.914001	0.962297	0.0683004
Drug 29	B08	ITGB3	0.96588	0.938229	0.952054	0.0195522
Drug 29	C04	NAT6	1.03719	0.831697	0.934445	0.145306
Drug 29	F05	MOXD1	0.944723	0.918846	0.931785	0.0182979
Drug 29	E06	ANGPTL1	0.964474	0.880985	0.92273	0.0590354
Drug 29	H09	HPGD	0.947905	0.857799	0.902852	0.063714
Drug 29	H06	B4GALNT4	0.921475	0.874577	0.898026	0.0331616
Drug 29	E08	H1F0	0.938861	0.842959	0.89091	0.0678133
Drug 3	E04	HMOX2	1.45312	1.10655	1.27984	0.245065
Drug 3	F03	LIPF	1.30027	1.19272	1.2465	0.0760446
Drug 3	C07	FGF11	1.32673	1.13643	1.23158	0.134559
Drug 3	B03	EIF1	1.06376	1.3202	1.19198	0.181327
Drug 3	G03	UGT1A4	1.30453	1.0668	1.18566	0.168095
Drug 3	B02	MRC2	1.10158	1.25573	1.17866	0.108997
Drug 3	G08	RSC1A1	1.28514	1.06522	1.17518	0.155511
Drug 3	G09	ATP1B4	1.30081	1.04371	1.17226	0.181793
Drug 3	C10	FCRL2	1.1177	1.21793	1.16781	0.0708745
Drug 3	E03	PCBP1	1.21913	1.10841	1.16377	0.0782943
Drug 3	F04	SLC2A4	1.24545	1.04875	1.1471	0.139087
Drug 3	G11	ENPP3	1.26413	1.02693	1.14553	0.167728
Drug 3	A02	CD3G	1.18548	1.10064	1.14306	0.0599931
Drug 3	G02	SAMD4A	1.18519	1.09734	1.14126	0.0621199
Drug 3	G04	SGMS1	1.28573	0.994814	1.14027	0.205712
Drug 3	F09	NGFR	1.20863	1.06442	1.13653	0.101971
Drug 3	E05	HLA-DMA	1.21576	1.05469	1.13522	0.113889
Drug 3	H03	ARG1	1.24935	1.01559	1.13247	0.165293
Drug 3	G05	B3GNT5	1.30523	0.951759	1.12849	0.249942
Drug 3	H04	CS	1.20136	1.05331	1.12733	0.104689
Drug 3	D09	TP53I3	1.19737	1.0512	1.12429	0.103363
Drug 3	E10	RAB35	1.23475	1.00995	1.12235	0.158961
Drug 3	F10	ELOVL6	1.16842	1.07181	1.12012	0.0683127
Drug 3	E06	CD28	1.1256	1.10789	1.11675	0.0125259
Drug 3	F05	CBX7	1.18584	1.04366	1.11475	0.100541
Drug 3	B04	ACSL4	1.04685	1.18228	1.11457	0.0957652
Drug 3	H05	TAPBP	1.2667	0.961601	1.11415	0.215737
Drug 3	G10	MGAT4C	1.17974	1.04566	1.1127	0.0948098
Drug 3	B08	PARP1	1.00721	1.21651	1.11186	0.147991
Drug 3	E08	LALBA	1.15565	1.06166	1.10866	0.0664599
Drug 3	E02	GNA11	1.08922	1.12023	1.10472	0.0219257
Drug 3	F07	TXNRD3	1.13516	1.06916	1.10216	0.0466704
Drug 3	D10	CPN2	1.06744	1.13626	1.10185	0.0486592
Drug 3	A06	SLC9A6	1.1434	1.06019	1.10179	0.0588387
Drug 3	B11	KIF3A	1.02343	1.18011	1.10177	0.110793
Drug 3	B10	ABCC6	0.982182	1.21947	1.10083	0.167788
Drug 3	B05	UGT2B7	1.01436	1.18238	1.09837	0.118803
Drug 3	G07	MGMT	1.17865	1.01684	1.09774	0.114419
Drug 3	A04	GCNT1	1.03297	1.15743	1.0952	0.088005
Drug 3	F11	RASAL1	1.13344	1.05644	1.09494	0.0544487
Drug 3	F08	MYDGF	1.17218	1.00524	1.08871	0.11804
Drug 3	A11	PGLYRP3	1.09422	1.08018	1.0872	0.00993366
Drug 3	F02	ARSK	1.14143	1.03293	1.08718	0.0767158
Drug 3	H02	GABARAPL2	1.06405	1.10036	1.08221	0.0256767
Drug 3	B06	SLC23A1	0.971611	1.18902	1.08032	0.153735
Drug 3	A05	MOGS	1.05353	1.09638	1.07496	0.0302996
Drug 3	D03	GUSB	1.25275	0.891615	1.07218	0.255359
Drug 3	C09	PTGIS	0.999126	1.14233	1.07073	0.101261
Drug 3	E09	HLCS	1.07943	1.06158	1.0705	0.0126212
Drug 3	G06	ACOX1	1.16555	0.973844	1.0697	0.135557
Drug 3	B07	AMY2B	0.963528	1.17385	1.06869	0.148722
Drug 3	C06	PDE6H	1.04869	1.08667	1.06768	0.0268532
Drug 3	F06	GCLC	1.07935	1.03647	1.05791	0.0303216
Drug 3	H11	ATP1A2	1.12106	0.992247	1.05665	0.0910853
Drug 3	C03	TNFRSF19	1.07955	1.03262	1.05608	0.0331826
Drug 3	B09	SLC22A23	0.89408	1.21165	1.05286	0.224553
Drug 3	H07	NDST4	1.13334	0.967968	1.05066	0.116937
Drug 3	D07	POLR3H	1.10691	0.986478	1.04669	0.0851546
Drug 3	D02	IL11	1.07555	0.996904	1.03623	0.0556091
Drug 3	A10	AARSD1	1.00547	1.06575	1.03561	0.0426234
Drug 3	A08	POLR2A	1.10367	0.965785	1.03473	0.0975015
Drug 3	A09	CNTFR	1.01992	1.04725	1.03358	0.0193276
Drug 3	D06	CROT	1.03727	1.02262	1.02994	0.0103575
Drug 3	H09	MRPL9	1.11839	0.937983	1.02818	0.127564
Drug 3	A07	ATP8A2	1.0208	1.02546	1.02313	0.00329939
Drug 3	A03	ICT1	1.02512	1.01956	1.02234	0.00393442
Drug 3	C02	IDO1	1.05605	0.988614	1.02233	0.0476843
Drug 3	C11	SULT4A1	1.10216	0.940465	1.02131	0.114337
Drug 3	H10	RAP1GAP	1.0175	1.01314	1.01532	0.00308336
Drug 3	D08	SDSL	1.05828	0.966813	1.01255	0.0646784
Drug 3	C05	LRP10	0.936128	1.07789	1.00701	0.100239
Drug 3	D05	MTFMT	1.06561	0.93623	1.00092	0.0914874
Drug 3	H08	NMT2	1.09469	0.907066	1.00088	0.132668
Drug 3	D04	MYO1E	1.04673	0.954604	1.00067	0.0651458
Drug 3	D11	ATP10D	1.06027	0.910914	0.985592	0.10561
Drug 3	C04	MTRF1	0.980604	0.981934	0.981269	0.00094078
Drug 3	E11	BAX	0.990887	0.96503	0.977958	0.0182834
Drug 3	E07	SLC1A2	0.962399	0.982425	0.972412	0.0141607
Drug 3	C08	DNASE2B	0.885281	1.03674	0.961011	0.107099
Drug 3	H06	RAP2C	0.998298	0.896236	0.947267	0.072169
Drug 30	E02	ALG10	1.22786	1.35617	1.29202	0.0907311
Drug 30	G04	RAB5A	1.23357	1.3246	1.27908	0.0643706
Drug 30	E04	SLC7A11	1.0844	1.44257	1.26349	0.253266
Drug 30	C03	ETF1	1.26498	1.25968	1.26233	0.0037505
Drug 30	F02	RAB9B	1.05458	1.46537	1.25998	0.290468
Drug 30	A03	BCO1	1.14836	1.36815	1.25826	0.155413
Drug 30	A05	NDUFS7	1.00882	1.43646	1.22264	0.302384
Drug 30	F03	MAD2L1	1.14373	1.26517	1.20445	0.0858715
Drug 30	E05	NDUFV1	1.08701	1.30726	1.19714	0.155743
Drug 30	G07	RHOQ	1.04972	1.32557	1.18765	0.195057
Drug 30	H06	PSMC2	1.04276	1.30201	1.17239	0.183324
Drug 30	E03	LTBR	1.13238	1.19673	1.16456	0.0454973
Drug 30	D02	SLC6A7	1.1244	1.19385	1.15913	0.0491058
Drug 30	A09	REV1	1.12175	1.19305	1.1574	0.0504136
Drug 30	C02	LEP	1.04609	1.265	1.15555	0.154794
Drug 30	C06	BCAS2	1.05559	1.25198	1.15379	0.138874
Drug 30	D03	MFN1	0.98418	1.31429	1.14923	0.233423
Drug 30	G02	SLC27A5	1.11013	1.18781	1.14897	0.0549309
Drug 30	F05	GPI	1.02945	1.262	1.14572	0.164438
Drug 30	D06	ATP6V1B2	1.11149	1.17929	1.14539	0.0479452
Drug 30	A07	CHD6	1.04087	1.2495	1.14519	0.147523
Drug 30	G03	PIGR	1.10734	1.17651	1.14192	0.0489102
Drug 30	C04	RHOBTB1	1.14457	1.13674	1.14065	0.00553362
Drug 30	H03	RANBP2	1.06578	1.21162	1.1387	0.103127
Drug 30	C09	PDF	1.18221	1.08471	1.13346	0.0689432
Drug 30	B09	ACADL	1.02391	1.23896	1.13144	0.152064
Drug 30	F04	ST3GAL6	1.02126	1.23582	1.12854	0.151716
Drug 30	D09	PNPLA7	0.954586	1.28936	1.12197	0.236723
Drug 30	H02	SIAH1	1.07893	1.15295	1.11594	0.0523409
Drug 30	B10	OTOG	1.01406	1.21395	1.11401	0.141342
Drug 30	B11	PPOX	1.00837	1.21796	1.11316	0.1482
Drug 30	D04	EIF5A2	1.13908	1.0821	1.11059	0.0402885
Drug 30	B04	GPX4	1.13058	1.08326	1.10692	0.0334608
Drug 30	B03	ACSL6	1.02926	1.1843	1.10678	0.109634
Drug 30	H04	ACSBG1	0.985197	1.22319	1.10419	0.168287
Drug 30	E09	GAL3ST4	0.994939	1.20223	1.09859	0.14658
Drug 30	G09	NRG2	0.94544	1.25078	1.09811	0.215905
Drug 30	G10	ATP10A	0.976346	1.20455	1.09045	0.161363
Drug 30	D08	KLRF1	0.961699	1.21365	1.08767	0.178157
Drug 30	A10	MED8	0.996568	1.17198	1.08427	0.124035
Drug 30	C10	SLC38A4	0.920332	1.24389	1.08211	0.228792
Drug 30	A02	ACAT1	1.05673	1.10454	1.08064	0.0338084
Drug 30	H10	TUBA4A	1.09368	1.0644	1.07904	0.0206994
Drug 30	B02	GNB1	1.00685	1.14796	1.0774	0.0997781
Drug 30	D07	ANKH	1.01406	1.12895	1.0715	0.0812369
Drug 30	A11	XRCC3	1.03636	1.10254	1.06945	0.0467988
Drug 30	A04	PHLPP2	0.988641	1.14753	1.06809	0.112352
Drug 30	A06	RPL4	1.06901	1.06062	1.06482	0.00593123
Drug 30	B08	CYP4B1	0.99482	1.12969	1.06225	0.0953666
Drug 30	G08	ABCB5	0.999967	1.12335	1.06166	0.0872444
Drug 30	E11	JAG2	1.01102	1.10765	1.05933	0.0683213
Drug 30	F08	LGALS4	0.960629	1.15268	1.05666	0.135802
Drug 30	B06	KIFC2	0.986938	1.12637	1.05665	0.0985925
Drug 30	C11	CBR1	1.0345	1.07447	1.05448	0.0282585
Drug 30	F06	ALOX5AP	1.02521	1.08075	1.05298	0.0392692
Drug 30	A08	MPI	1.04681	1.05709	1.05195	0.00726518
Drug 30	D05	MGAT5	1.05399	1.03797	1.04598	0.0113234
Drug 30	D10	PRDX6	1.02752	1.06396	1.04574	0.0257717
Drug 30	F10	GALNT2	0.955295	1.12832	1.04181	0.122345
Drug 30	G05	CD36	0.931749	1.14857	1.04016	0.153316
Drug 30	H08	NCR3	0.99052	1.0778	1.03416	0.0617145
Drug 30	G06	ARHGDIA	0.991553	1.06709	1.02932	0.0534151
Drug 30	H05	POLB	1.00374	1.05355	1.02865	0.0352272
Drug 30	E06	DECR2	0.94247	1.11406	1.02826	0.12133
Drug 30	F09	OC90	0.965392	1.08462	1.025	0.0843043
Drug 30	C05	EGF	0.984975	1.06111	1.02304	0.0538385
Drug 30	F11	ARPP19	0.994155	1.04229	1.01822	0.0340365
Drug 30	H07	HAS1	1.01438	1.00637	1.01038	0.00566875
Drug 30	G11	PDE7A	0.913527	1.09587	1.0047	0.128937
Drug 30	D11	MANBA	0.93573	1.0655	1.00061	0.09176
Drug 30	C07	ARF4	0.89514	1.09879	0.996963	0.144
Drug 30	E08	SUCLG1	0.952425	1.03419	0.993307	0.0578159
Drug 30	F07	ISOC2	0.947355	1.02744	0.987398	0.0566292
Drug 30	H09	FAAH	0.954075	1.00658	0.980329	0.0371281
Drug 30	B07	TKTL2	0.91415	1.04553	0.979838	0.0928967
Drug 30	E07	MTO1	0.944128	1.00893	0.976527	0.0458187
Drug 30	E10	GNMT	0.981241	0.938916	0.960078	0.0299281
Drug 30	B05	PNPLA4	0.935111	0.978261	0.956686	0.030512
Drug 30	C08	POLRMT	0.897676	0.982295	0.939986	0.0598344
Drug 30	H11	SERPINI1	0.880487	0.958781	0.919634	0.0553623
Drug 31	G02	CCNA2	1.27251	1.5299	1.40121	0.182001
Drug 31	F02	ATP13A3	1.10096	1.39319	1.24708	0.206638
Drug 31	A11	DYNLRB1	1.41712	1.07065	1.24388	0.244988
Drug 31	H04	GAA	1.07648	1.34221	1.20935	0.187896
Drug 31	A02	SMYD2	1.14101	1.27013	1.20557	0.0912969
Drug 31	A04	TUFM	1.3465	1.06271	1.2046	0.200671
Drug 31	A09	ACOT6	1.32935	1.04342	1.18638	0.202184
Drug 31	A05	SLC52A1	1.31676	1.05076	1.18376	0.18809
Drug 31	A03	ADPRHL2	1.23613	1.12921	1.18267	0.075603
Drug 31	G03	CDO1	1.08941	1.26365	1.17653	0.123212
Drug 31	A08	FABP7	1.27646	1.0592	1.16783	0.153627
Drug 31	D02	CYP11A1	1.06525	1.22276	1.144	0.111378
Drug 31	B03	AOC2	1.08841	1.19621	1.14231	0.0762238
Drug 31	F03	P4HB	0.992362	1.28992	1.14114	0.210403
Drug 31	G04	SLC35A5	1.15334	1.12855	1.14095	0.0175342
Drug 31	F08	ATP2B2	1.02511	1.25519	1.14015	0.162692
Drug 31	B02	ECI1	1.11458	1.16059	1.13759	0.0325352
Drug 31	E10	PAFAH1B3	1.17223	1.09475	1.13349	0.0547867
Drug 31	G07	SCARA3	0.964954	1.25693	1.11094	0.206459
Drug 31	B11	DCXR	1.12149	1.09686	1.10918	0.0174195
Drug 31	H02	OAT	0.963141	1.24216	1.10265	0.197293
Drug 31	D03	SPAM1	1.06347	1.13599	1.09973	0.0512738
Drug 31	C03	LIAS	1.032	1.15784	1.09492	0.0889831
Drug 31	F05	CERCAM	0.998913	1.18949	1.0942	0.134756
Drug 31	B09	CIZ1	1.04768	1.13338	1.09053	0.0606039
Drug 31	B10	CES4A	1.14075	1.03195	1.08635	0.0769305
Drug 31	A06	UPP1	1.17342	0.979049	1.07624	0.137443
Drug 31	D06	NLRP13	1.05799	1.09372	1.07586	0.025264
Drug 31	A07	RGS17	1.23175	0.909835	1.07079	0.227625
Drug 31	G08	RAB28	0.900178	1.23694	1.06856	0.238127
Drug 31	H08	ABCA12	1.05046	1.07932	1.06489	0.0204091
Drug 31	B08	CLUH	1.03876	1.09052	1.06464	0.0365984
Drug 31	A10	ANGPT2	1.13077	0.994994	1.06288	0.096011
Drug 31	C04	IFNAR1	1.04545	1.06572	1.05559	0.0143333
Drug 31	D04	CES5A	0.998253	1.10253	1.05039	0.0737363
Drug 31	F07	CLSTN2	1.03397	1.06265	1.04831	0.0202748
Drug 31	E04	HKDC1	1.06646	1.02473	1.04559	0.0295015
Drug 31	C08	FKBP4	0.931225	1.13343	1.03233	0.142977
Drug 31	E09	EPB42	1.08297	0.97159	1.02728	0.0787559
Drug 31	C07	ARPC4	0.989206	1.06297	1.02609	0.0521598
Drug 31	B05	DDX21	1.03232	1.01945	1.02589	0.00910346
Drug 31	F04	FUCA1	1.0237	1.02429	1.024	0.000415781
Drug 31	D10	IFNB1	0.999292	1.04044	1.01987	0.0290983
Drug 31	G09	TRDMT1	1.04439	0.991256	1.01782	0.037571
Drug 31	E11	SLC35C1	1.00109	1.0342	1.01764	0.0234168
Drug 31	E08	NAGA	1.01763	1.01612	1.01688	0.00106357
Drug 31	B04	CYP4F2	1.05222	0.96757	1.0099	0.059858
Drug 31	D07	RPIA	1.04981	0.967307	1.00856	0.0583395
Drug 31	H09	POLR1D	1.0057	1.00675	1.00622	0.000740017
Drug 31	H03	APOL3	0.934846	1.07523	1.00504	0.0992636
Drug 31	E02	GULP1	0.992707	1.01493	1.00382	0.0157142
Drug 31	G06	CTNS	0.980849	1.02536	1.0031	0.0314721
Drug 31	E06	PLD1	1.00264	1.00146	1.00205	0.000834939
Drug 31	C02	CAPN12	0.93739	1.0595	0.998445	0.0863453
Drug 31	C09	TTN	1.00043	0.996251	0.998339	0.00295248
Drug 31	G10	SYT1	1.00414	0.979949	0.992046	0.0171086
Drug 31	B07	MTRR	1.00523	0.973145	0.989188	0.0226883
Drug 31	F06	EIF4H	1.01193	0.96368	0.987804	0.0341168
Drug 31	F10	SLC4A7	0.955641	1.01467	0.985157	0.0417431
Drug 31	G11	GLB1	0.957566	1.01082	0.984193	0.0376565
Drug 31	E03	SULT1C3	1.00187	0.960407	0.981136	0.0293159
Drug 31	G05	SLC25A15	0.903311	1.05803	0.980671	0.109404
Drug 31	F11	AHCYL1	1.05123	0.902296	0.976762	0.105312
Drug 31	D08	MAN1B1	0.96566	0.983949	0.974805	0.0129321
Drug 31	H06	BCHE	0.910101	1.02904	0.969569	0.0841008
Drug 31	C06	DPYSL3	0.945329	0.991703	0.968516	0.0327917
Drug 31	F09	SQRDL	1.04952	0.886149	0.967835	0.115522
Drug 31	H10	UGCG	1.0202	0.913844	0.967021	0.0752044
Drug 31	D11	ITGB6	0.95856	0.974953	0.966757	0.0115918
Drug 31	C11	AMPD2	0.925496	1.00578	0.965637	0.056768
Drug 31	E07	PHLPP1	1.03439	0.893638	0.964014	0.0995271
Drug 31	D05	SLC35A4	0.980274	0.944285	0.962279	0.0254487
Drug 31	H11	SLC35A1	0.951939	0.954107	0.953023	0.00153269
Drug 31	H07	CAPNS2	0.950094	0.94816	0.949127	0.00136781
Drug 31	E05	ARSF	0.998959	0.890605	0.944782	0.0766173
Drug 31	B06	MYL7	0.966421	0.921215	0.943818	0.0319654
Drug 31	H05	CHRAC1	0.984848	0.901607	0.943227	0.0588601
Drug 31	D09	DCTD	0.928525	0.956652	0.942588	0.0198889
Drug 31	C05	IFT57	0.94098	0.922235	0.931608	0.0132548
[truncated: 6,323 more rows]

## Sheet: upregulation
PlateName	Well	GeneSymbol	Replicate1	Replicate2	Ave	Stdev
Drug 1	B03	POLE	1.2276	1.21589	1.22174	0.00828391
Drug 10	A02	PRODH	1.37998	1.08527	1.23262	0.208392
Drug 10	A05	ABCD4	1.26278	1.12392	1.19335	0.0981881
Drug 11	C02	TUBA8	1.32026	1.24601	1.28314	0.0525071
Drug 11	H04	HMGCR	1.12772	1.29999	1.21386	0.121811
Drug 12	A10	RRM1	1.38381	2.11892	1.75137	0.519798
Drug 12	B04	GTPBP2	1.01378	1.9063	1.46004	0.631105
Drug 12	B03	GPR137B	0.948233	1.96715	1.45769	0.720486
Drug 12	B05	MAOB	0.94289	1.90296	1.42293	0.678872
Drug 12	B02	SPO11	1.04629	1.73728	1.39178	0.488599
Drug 12	A11	PCCB	0.862084	1.87109	1.36659	0.713475
Drug 12	B07	FAS	0.938175	1.7502	1.34419	0.574189
Drug 12	A09	SMPD3	0.925701	1.68492	1.30531	0.536846
Drug 12	A03	SLC4A1	1.07346	1.52495	1.29921	0.319251
Drug 12	A08	FABP6	1.01473	1.55583	1.28528	0.38261
Drug 12	B10	NAA50	0.978368	1.56704	1.2727	0.416253
Drug 12	B08	HBE1	0.926254	1.61594	1.2711	0.487682
Drug 12	A04	PHYH	1.05326	1.48353	1.2684	0.304251
Drug 12	A02	SLCO4C1	0.983043	1.54951	1.26628	0.400552
Drug 12	H02	EFTUD2	1.11661	1.36301	1.23981	0.174229
Drug 12	A05	DNASE2	0.993168	1.42211	1.20764	0.303307
Drug 12	B11	NAA20	0.903157	1.48321	1.19318	0.41016
Drug 12	B06	UXS1	0.858422	1.50689	1.18266	0.458538
Drug 12	B09	F8	0.906537	1.4586	1.18257	0.390368
Drug 13	F04	GUCY1A3	1.29708	1.23922	1.26815	0.0409072
Drug 13	E08	POLE2	1.27265	1.17327	1.22296	0.070272
Drug 13	H03	RAN	1.34024	1.10349	1.22186	0.167413
Drug 13	A03	CYP4A11	1.01311	1.37362	1.19337	0.25492
Drug 13	G03	FARS2	1.29012	1.08803	1.18908	0.1429
Drug 13	A04	KIF2C	1.11669	1.25282	1.18475	0.0962627
Drug 13	D02	TXN	1.08965	1.27046	1.18006	0.127856
Drug 14	B09	SLC2A3	1.17068	1.73636	1.45352	0.399998
Drug 14	B02	APOH	1.08382	1.62961	1.35672	0.385933
Drug 14	A02	MYL3	1.18772	1.4256	1.30666	0.168208
Drug 14	B07	PIGB	1.10168	1.50607	1.30388	0.285947
Drug 14	B08	INSM1	1.05508	1.5274	1.29124	0.33398
Drug 14	B10	VGF	1.14681	1.43463	1.29072	0.203515
Drug 14	B03	DAGLB	0.94188	1.60758	1.27473	0.470718
Drug 14	A05	FGF3	1.06355	1.47607	1.26981	0.291691
Drug 14	B11	PPWD1	1.09754	1.42164	1.25959	0.229172
Drug 14	A06	STX2	1.01802	1.49605	1.25704	0.338018
Drug 14	A04	NRG1	0.9918	1.49228	1.24204	0.353893
Drug 14	B06	FKBP1A	1.04869	1.41996	1.23433	0.262529
Drug 14	B05	DDX25	0.965812	1.45109	1.20845	0.343141
Drug 14	A07	CNTNAP2	1.00474	1.39754	1.20114	0.277749
Drug 14	A09	BLVRB	1.00722	1.39228	1.19975	0.272276
Drug 14	A08	SLC26A10	1.01317	1.38307	1.19812	0.26156
Drug 14	B04	IL2RG	0.896287	1.48323	1.18976	0.415031
Drug 14	A03	FDFT1	1.00334	1.3684	1.18587	0.258132
Drug 15	F03	NUP214	1.33851	1.13436	1.23643	0.144351
Drug 15	B02	PROS1	1.16083	1.28732	1.22407	0.0894474
Drug 15	G03	PRDM12	1.20978	1.19264	1.20121	0.0121179
Drug 16	H03	HDHD3	1.43865	1.4005	1.41957	0.0269782
Drug 16	A05	CENPE	1.35997	1.40836	1.38416	0.0342151
Drug 16	H08	KARS	1.49696	1.2605	1.37873	0.167203
Drug 16	H09	SLC5A6	1.44787	1.25762	1.35275	0.134527
Drug 16	B07	TIPARP	1.24884	1.41031	1.32958	0.114176
Drug 16	D08	MIOX	1.41711	1.21791	1.31751	0.140858
Drug 16	H11	TULP2	1.32629	1.30648	1.31638	0.014007
Drug 16	G03	RDH13	1.29997	1.32906	1.31452	0.0205704
Drug 16	H06	CHML	1.59393	1.03202	1.31298	0.397332
Drug 16	E08	RBP1	1.36657	1.25081	1.30869	0.0818525
Drug 16	G09	ITGA9	1.54152	1.07034	1.30593	0.333175
Drug 16	C02	SUMO1	1.27049	1.31059	1.29054	0.0283586
Drug 16	B08	HYAL2	1.1987	1.37506	1.28688	0.124699
Drug 16	D07	IDS	1.34916	1.21133	1.28024	0.0974635
Drug 16	H02	ANGPTL2	1.35087	1.20037	1.27562	0.106415
Drug 16	E04	FTSJ1	1.32109	1.22041	1.27075	0.0711918
Drug 16	G11	POLQ	1.32329	1.21749	1.27039	0.0748105
Drug 16	G07	SLC22A25	1.36806	1.17237	1.27022	0.138375
Drug 16	A08	KIF20B	1.24844	1.28809	1.26827	0.0280382
Drug 16	D06	HADHB	1.25893	1.26631	1.26262	0.00521898
Drug 16	E03	SHB	1.40563	1.11063	1.25813	0.208596
Drug 16	F10	DDB1	1.31035	1.20055	1.25545	0.0776389
Drug 16	H10	FTSJ3	1.27818	1.22225	1.25021	0.0395486
Drug 16	F04	PIGU	1.28404	1.21536	1.2497	0.0485644
Drug 16	E07	AASDHPPT	1.38658	1.11047	1.24852	0.195239
Drug 16	F07	SLC25A18	1.35677	1.13828	1.24752	0.154497
Drug 16	D09	RSAD2	1.25263	1.24192	1.24727	0.00757655
Drug 16	C04	HMGCLL1	1.28069	1.20764	1.24417	0.0516542
Drug 16	D10	ABCB1	1.25427	1.23304	1.24365	0.0150097
Drug 16	H07	ECM1	1.23934	1.24646	1.2429	0.00503506
Drug 16	G04	IL5RA	1.41286	1.06404	1.23845	0.246651
Drug 16	H04	MBD4	1.32275	1.15131	1.23703	0.121231
Drug 16	B06	SULT1C4	1.23946	1.22694	1.2332	0.00885063
Drug 16	G02	ALG1	1.38172	1.0821	1.23191	0.211864
Drug 16	D05	ABCG1	1.21837	1.24384	1.23111	0.0180154
Drug 16	B04	NDUFB4	1.19267	1.26634	1.22951	0.0520973
Drug 16	G06	SETD7	1.40009	1.05432	1.22721	0.244497
Drug 16	D04	EXTL2	1.28205	1.1691	1.22557	0.0798628
Drug 16	B11	WDR31	1.0109	1.43899	1.22494	0.302706
Drug 16	A07	PLA2G2D	1.27547	1.16997	1.22272	0.0745966
Drug 16	B02	PDHX	1.21283	1.22461	1.21872	0.00833013
Drug 16	A06	SLC12A2	1.17763	1.25877	1.2182	0.0573773
Drug 16	D03	SNX9	1.2322	1.20413	1.21817	0.019853
Drug 16	A03	B4GALT3	1.10595	1.32013	1.21304	0.151446
Drug 16	B10	NDP	0.962303	1.45721	1.20976	0.349954
Drug 16	H05	PMS2	1.33851	1.06875	1.20363	0.190747
Drug 16	E09	ABCA7	1.26323	1.12841	1.19582	0.0953307
Drug 16	C05	SLC7A6	1.19651	1.19301	1.19476	0.00247736
Drug 16	B05	AHCYL2	1.12108	1.25856	1.18982	0.097213
Drug 16	F06	ADI1	1.33446	1.04423	1.18934	0.205223
Drug 16	E02	NRP2	1.15859	1.21904	1.18882	0.0427459
Drug 16	B03	PPCDC	1.15052	1.22436	1.18744	0.052216
Drug 16	F02	MUT	1.3605	1.0073	1.1839	0.249752
Drug 16	D11	PICK1	1.28332	1.0821	1.18271	0.142286
Drug 16	C03	AHSA1	1.33037	1.0336	1.18199	0.209849
Drug 16	G08	SLC30A4	1.23901	1.12292	1.18096	0.082086
Drug 16	E10	LBP	1.22803	1.13355	1.18079	0.0668114
Drug 17	E10	CCND1	1.3594	1.35751	1.35845	0.00133472
Drug 17	A03	UGT2B28	1.37226	1.2627	1.31748	0.0774682
Drug 17	A10	IQGAP2	1.26078	1.30893	1.28486	0.0340413
Drug 17	A05	ADSS	1.20109	1.32889	1.26499	0.0903627
Drug 17	D02	DDX6	1.15491	1.34157	1.24824	0.131986
Drug 17	A08	RALA	1.25963	1.21269	1.23616	0.0331895
Drug 17	E03	ATP2B4	1.18717	1.22075	1.20396	0.023743
Drug 17	A04	IGFBP7	1.18403	1.21489	1.19946	0.0218173
Drug 17	B02	XDH	1.19839	1.18495	1.19167	0.00950649
Drug 17	A02	FCER1A	1.26812	1.11517	1.19164	0.108152
Drug 17	A09	BAG3	1.13044	1.2442	1.18732	0.0804392
Drug 17	B10	RAB6C	1.00924	1.35531	1.18228	0.244707
Drug 17	F09	APOBEC3G	1.03814	1.32285	1.1805	0.201319
Drug 19	G04	EIF4G2	0.957001	1.42222	1.18961	0.32896
Drug 2	A02	ST13	1.1754	1.28234	1.22887	0.075621
Drug 2	A06	TOPBP1	1.01381	1.39482	1.20432	0.269415
Drug 2	F03	EREG	1.22344	1.17033	1.19688	0.0375559
Drug 2	A09	CCL14	1.17188	1.19676	1.18432	0.0175909
Drug 20	D09	H2AFX	1.12959	1.3081	1.21885	0.126224
Drug 21	H02	RAC3	1.08836	1.37882	1.23359	0.205384
Drug 22	D03	ANAPC4	1.22341	1.24788	1.23564	0.0172988
Drug 22	D08	B4GALNT2	1.26937	1.17336	1.22137	0.0678903
Drug 22	D02	UROC1	1.13412	1.29434	1.21423	0.113295
Drug 22	D09	CLDN4	1.23856	1.13704	1.1878	0.0717864
Drug 22	D04	ACMSD	1.12901	1.24239	1.1857	0.0801766
Drug 22	H08	APOA4	1.24183	1.12884	1.18534	0.0799029
Drug 23	G03	BCL2L14	1.29633	1.19774	1.24704	0.0697151
Drug 24	A03	AGT	1.34572	1.28389	1.3148	0.0437214
Drug 24	A05	APTX	1.33073	1.20687	1.2688	0.0875803
Drug 24	A02	RGS19	1.37674	1.11502	1.24588	0.185064
Drug 24	A04	SUCLA2	1.29905	1.10679	1.20292	0.135948
Drug 24	D09	GLRX	1.08381	1.3047	1.19426	0.156192
Drug 25	G08	DDX23	1.38464	1.48682	1.43573	0.07225
Drug 25	F03	RDH5	1.13838	1.53605	1.33721	0.281195
Drug 25	F04	GOT1L1	1.10568	1.54025	1.32297	0.307283
Drug 25	D04	MEF2D	1.35987	1.27454	1.3172	0.0603329
Drug 25	D07	ATP5G2	1.45973	1.14744	1.30359	0.22082
Drug 25	H09	ALDH16A1	1.37097	1.19816	1.28456	0.122195
Drug 25	F02	ACLY	1.09735	1.46861	1.28298	0.262519
Drug 25	B08	PTRH1	1.31972	1.17292	1.24632	0.103802
Drug 25	E04	SLC9A5	1.24639	1.2374	1.2419	0.00635497
Drug 25	D09	BCAT1	1.39495	1.08064	1.23779	0.222253
Drug 25	D03	B4GALT1	1.29564	1.16462	1.23013	0.0926433
Drug 25	G03	B4GALT5	1.15449	1.30038	1.22744	0.103165
Drug 25	E09	PTGES3	1.20778	1.24356	1.22567	0.0253013
Drug 25	B11	DDX55	1.34633	1.09799	1.22216	0.175605
Drug 25	D11	BCL2L11	1.32244	1.09315	1.20779	0.162132
Drug 25	C11	GBA2	1.34133	1.06428	1.20281	0.195905
Drug 25	D10	VKORC1	1.39296	0.969294	1.18113	0.29958
Drug 27	A04	FKBP2	1.21065	1.24199	1.22632	0.0221584
Drug 27	A02	HEMK1	1.25845	1.13776	1.1981	0.0853414
Drug 28	A02	CHPT1	1.25473	1.26196	1.25835	0.00511584
Drug 29	A08	KIF11	1.48206	1.36999	1.42603	0.0792439
Drug 29	H03	EIF2S1	1.16257	1.35456	1.25857	0.135758
Drug 29	G03	UVRAG	1.21215	1.27953	1.24584	0.047647
Drug 29	F02	HIBCH	1.11119	1.34443	1.22781	0.164923
Drug 29	H02	STAR	1.2276	1.18721	1.2074	0.0285571
Drug 29	H04	FDX1	1.22488	1.16954	1.19721	0.0391364
Drug 29	G02	ART4	1.08838	1.30006	1.19422	0.14968
Drug 29	A11	PPT2	1.11253	1.25662	1.18457	0.101889
Drug 3	E04	HMOX2	1.45312	1.10655	1.27984	0.245065
Drug 3	F03	LIPF	1.30027	1.19272	1.2465	0.0760446
Drug 3	C07	FGF11	1.32673	1.13643	1.23158	0.134559
Drug 3	B03	EIF1	1.06376	1.3202	1.19198	0.181327
Drug 3	G03	UGT1A4	1.30453	1.0668	1.18566	0.168095
Drug 30	E02	ALG10	1.22786	1.35617	1.29202	0.0907311
Drug 30	G04	RAB5A	1.23357	1.3246	1.27908	0.0643706
Drug 30	E04	SLC7A11	1.0844	1.44257	1.26349	0.253266
Drug 30	C03	ETF1	1.26498	1.25968	1.26233	0.0037505
Drug 30	F02	RAB9B	1.05458	1.46537	1.25998	0.290468
Drug 30	A03	BCO1	1.14836	1.36815	1.25826	0.155413
Drug 30	A05	NDUFS7	1.00882	1.43646	1.22264	0.302384
Drug 30	F03	MAD2L1	1.14373	1.26517	1.20445	0.0858715
Drug 30	E05	NDUFV1	1.08701	1.30726	1.19714	0.155743
Drug 30	G07	RHOQ	1.04972	1.32557	1.18765	0.195057
Drug 31	G02	CCNA2	1.27251	1.5299	1.40121	0.182001
Drug 31	F02	ATP13A3	1.10096	1.39319	1.24708	0.206638
Drug 31	A11	DYNLRB1	1.41712	1.07065	1.24388	0.244988
Drug 31	H04	GAA	1.07648	1.34221	1.20935	0.187896
Drug 31	A02	SMYD2	1.14101	1.27013	1.20557	0.0912969
Drug 31	A04	TUFM	1.3465	1.06271	1.2046	0.200671
Drug 31	A09	ACOT6	1.32935	1.04342	1.18638	0.202184
Drug 31	A05	SLC52A1	1.31676	1.05076	1.18376	0.18809
Drug 31	A03	ADPRHL2	1.23613	1.12921	1.18267	0.075603
Drug 32	A02	IFNGR2	1.34565	1.11178	1.22872	0.16537
Drug 32	H02	EGLN1	1.02887	1.39781	1.21334	0.260882
Drug 33	A02	RAB3GAP2	1.5998	1.14899	1.3744	0.318774
Drug 33	A05	ACAD10	1.37156	1.22753	1.29954	0.10184
Drug 33	E05	EHD4	1.11814	1.44532	1.28173	0.231354
Drug 33	E04	ASL	1.09413	1.36236	1.22825	0.189668
Drug 33	F04	MRAS	1.10764	1.32423	1.21593	0.153155
Drug 33	E02	GSPT1	1.08087	1.32838	1.20462	0.175013
Drug 33	E07	CHPF	1.00803	1.39974	1.20389	0.276979
Drug 33	A03	IL3	1.39139	1.01355	1.20247	0.267178
Drug 33	H02	ITGA2	1.11012	1.26494	1.18753	0.109478
Drug 34	B10	MRC1	1.22909	1.43865	1.33387	0.148182
Drug 34	B11	GALNT8	1.26198	1.25117	1.25658	0.00764747
Drug 34	B03	PRDX4	1.23488	1.1913	1.21309	0.0308184
Drug 35	D08	PRPF18	1.21135	1.43934	1.32534	0.161214
Drug 35	E06	TUBB2A	1.1284	1.35674	1.24257	0.161461
Drug 35	E04	PDE8A	1.20668	1.22621	1.21645	0.013807
Drug 35	D09	LIPT1	1.1076	1.2864	1.197	0.126428
Drug 36	E05	NUTF2	1.26434	1.26192	1.26313	0.0017109
Drug 36	E02	LYZL1	1.14403	1.33225	1.23814	0.133095
Drug 36	H03	TUBGCP2	1.06147	1.3764	1.21893	0.222689
Drug 37	H11	DNAH5	1.00975	1.39017	1.19996	0.268996
Drug 38	A02	VWF	1.15594	1.35075	1.25334	0.137751
Drug 38	G02	SLC16A3	1.20711	1.21268	1.2099	0.00393701
Drug 38	E02	AQP9	1.20506	1.18749	1.19627	0.012426
Drug 39	F02	RAB27B	1.5118	1.21108	1.36144	0.212641
Drug 39	E04	HSPA8	1.28722	1.10528	1.19625	0.12865
Drug 4	B07	FUT7	0.990153	1.57367	1.28191	0.412607
Drug 4	C05	OVCA2	1.36205	1.19278	1.27742	0.119696
Drug 4	B08	ARHGAP5	1.05013	1.41063	1.23038	0.254917
Drug 4	B05	CES2	1.1012	1.32715	1.21417	0.159768
Drug 4	A08	SLCO2B1	1.11433	1.2522	1.18327	0.0974894
Drug 40	A10	GDF5	1.14467	1.28901	1.21684	0.10206
Drug 40	A07	NAT8L	1.08063	1.33347	1.20705	0.178788
Drug 40	C08	KIF4A	1.24703	1.16168	1.20436	0.0603517
Drug 40	G06	ATP6V0E1	1.26223	1.14345	1.20284	0.0839855
Drug 40	C02	PRIM1	1.2001	1.18996	1.19503	0.00717178
Drug 42	C02	LRR1	1.42921	1.15828	1.29375	0.191578
Drug 42	F04	CPNE7	1.2525	1.19053	1.22152	0.043823
Drug 42	B07	APEX2	1.05309	1.33617	1.19463	0.200169
Drug 42	G04	SPTBN1	1.29381	1.07579	1.1848	0.154167
Drug 43	A02	SLAMF1	1.28564	1.67659	1.48112	0.276443
Drug 43	A09	ECHDC3	1.25779	1.68527	1.47153	0.302277
Drug 43	B02	KMT5A	1.21396	1.45346	1.33371	0.169355
Drug 43	A08	RLBP1	1.10347	1.52507	1.31427	0.298113
Drug 43	A04	ST8SIA1	1.21003	1.41039	1.31021	0.141674
Drug 43	A05	B3GNTL1	1.0932	1.47362	1.28341	0.268999
Drug 43	A10	FH	1.15059	1.39531	1.27295	0.173047
Drug 43	A11	RASL12	1.11439	1.40011	1.25725	0.202032
Drug 43	A07	LIFR	1.0955	1.39887	1.24718	0.214513
Drug 43	E04	LDHD	1.29085	1.16409	1.22747	0.0896295
Drug 43	A06	GYS1	0.997953	1.40671	1.20233	0.289037
Drug 43	A03	ATP13A1	0.993029	1.39103	1.19203	0.281432
Drug 43	E03	HLA-DRA	1.29666	1.07265	1.18466	0.158402
Drug 43	E09	HRAS	1.25676	1.11214	1.18445	0.10226
Drug 44	B04	FUT5	0.986428	1.99137	1.4889	0.710605
Drug 44	B09	ANAPC2	1.10963	1.74541	1.42752	0.449569
Drug 44	B10	NEDD8	0.938106	1.90092	1.41951	0.68081
Drug 44	B03	HYOU1	1.04891	1.72815	1.38853	0.4803
Drug 44	B05	HS3ST3A1	0.978521	1.7512	1.36486	0.546366
Drug 44	B11	TREM1	1.01702	1.62021	1.31861	0.426516
Drug 44	B07	RFNG	0.903059	1.72192	1.31249	0.579022
Drug 44	B02	CHM	1.01184	1.61207	1.31195	0.424424
Drug 44	F04	CDC6	1.4037	1.17265	1.28817	0.163381
Drug 44	B06	A3GALT2	0.978367	1.59508	1.28672	0.436082
Drug 44	A09	HS6ST2	1.1742	1.3426	1.2584	0.119081
Drug 44	B08	CYP4X1	0.894193	1.61337	1.25378	0.508537
Drug 44	A11	GCH1	1.09768	1.39497	1.24633	0.210219
Drug 44	A10	ART5	1.08024	1.38976	1.235	0.21886
Drug 44	A04	NDUFB7	1.12723	1.31572	1.22148	0.133282
Drug 44	A03	PAIP2	1.0341	1.40872	1.22141	0.2649
Drug 44	A02	ATP5G3	1.06161	1.35911	1.21036	0.210368
Drug 45	B07	PNLIPRP1	1.06266	1.96575	1.51421	0.638585
Drug 45	A10	CYP24A1	1.29175	1.73212	1.51193	0.311394
Drug 45	B02	SAT1	1.15608	1.86282	1.50945	0.499743
Drug 45	A09	HPRT1	1.37274	1.61487	1.4938	0.171214
Drug 45	A11	SLC16A10	1.35908	1.62783	1.49345	0.190034
Drug 45	B04	BBOX1	0.858972	2.06172	1.46035	0.85047
Drug 45	A02	DHDDS	1.16044	1.65201	1.40623	0.347592
Drug 45	B10	DHTKD1	0.942668	1.86865	1.40566	0.654766
Drug 45	B03	MCM7	0.861675	1.94717	1.40442	0.767558
Drug 45	B09	SERPINB9	0.959725	1.75981	1.35977	0.565743
Drug 45	B11	LRPAP1	0.913314	1.78959	1.35145	0.619624
Drug 45	E09	FOLR1	1.53585	1.16121	1.34853	0.26491
Drug 45	A03	DDX28	1.11924	1.56023	1.33974	0.311827
Drug 45	B06	PORCN	0.915157	1.71739	1.31627	0.567262
Drug 45	E02	DDX19A	1.56221	1.06362	1.31291	0.35256
Drug 45	A04	RFC5	1.21971	1.38407	1.30189	0.116216
Drug 45	A08	TARS	1.09812	1.42576	1.26194	0.231677
Drug 45	B05	DUOX2	0.910566	1.58821	1.24939	0.479165
Drug 45	A07	CHST8	1.13465	1.35791	1.24628	0.157872
Drug 45	E03	PCDH15	1.36718	1.11048	1.23883	0.181515
Drug 45	B08	PTS	0.82501	1.611	1.21801	0.555778
Drug 45	E06	SLC12A3	1.26944	1.13265	1.20105	0.0967204
Drug 45	G10	PSMC1	1.13263	1.25774	1.19519	0.0884665
Drug 45	A05	ENTPD6	1.09773	1.29223	1.19498	0.137531
Drug 45	E05	CES3	1.40003	0.970942	1.18548	0.303409
Drug 46	B04	PGD	1.12791	1.50359	1.31575	0.265643
Drug 46	B03	CYP2A7	1.02127	1.55542	1.28834	0.377701
Drug 46	B07	DNM3	0.999337	1.53852	1.26893	0.38126
Drug 46	B05	RAB20	1.07847	1.40345	1.24096	0.229797
Drug 46	B11	NLRP3	1.0246	1.40234	1.21347	0.267106
Drug 46	B08	TGM6	1.02771	1.3849	1.2063	0.252573
Drug 46	B09	DNAJC18	1.064	1.34567	1.20483	0.199177
Drug 46	A05	MORC1	1.11996	1.27953	1.19975	0.112837
Drug 46	B06	SLC5A4	0.92935	1.46157	1.19546	0.376339
Drug 46	A06	B4GALT4	1.05362	1.33058	1.1921	0.195845
Drug 46	A04	NDUFB10	1.09165	1.26895	1.1803	0.125369
Drug 47	A06	ALOX12	1.21401	1.17327	1.19364	0.0288103
Drug 47	A05	SQLE	1.27504	1.08706	1.18105	0.13292
Drug 5	B03	TUBG1	1.34284	1.18355	1.2632	0.112633
Drug 5	F03	SCD5	1.34524	1.16586	1.25555	0.126841
Drug 5	E02	COX6B1	1.35717	1.07812	1.21764	0.19732
Drug 5	E09	SLC41A2	1.36605	1.05334	1.2097	0.221124
Drug 5	F04	PCYT2	1.33157	1.08343	1.2075	0.175464
Drug 5	E03	PLA2G1B	1.2723	1.1174	1.19485	0.109526
Drug 5	C09	SLC25A19	1.38991	0.989369	1.18964	0.283228
Drug 6	G10	RRM2	1.39851	1.289	1.34376	0.0774365
Drug 7	H03	CDC5L	1.26982	1.12883	1.19933	0.0996965
Drug 9	B09	CDC42	1.24028	1.16915	1.20471	0.0502961
Drug 9	C02	HSD17B10	1.3138	1.05861	1.18621	0.180448
GPCR 1	A02	VIPR1	1.13411	1.23251	1.18331	0.0695793
GPCR 2	A02	TRHR	1.19752	1.21333	1.20543	0.0111841
GPCR 2	H02	NPR2	1.22679	1.14611	1.18645	0.0570439
GPCR 4	H02	GPR146	2.0066	1.23096	1.61878	0.548461
GPCR 5	A09	NPFFR2	1.86498	1.34409	1.60454	0.368326
GPCR 5	A02	F2RL3	1.41281	1.44492	1.42886	0.0227022
GPCR 5	A11	FZD3	1.29434	1.56249	1.42842	0.189613
GPCR 5	A06	FSHR	1.0721	1.76242	1.41726	0.48813
GPCR 5	A03	GLP2R	1.50206	1.30634	1.4042	0.138397
GPCR 5	A10	ACKR1	1.37769	1.39266	1.38518	0.0105869
GPCR 5	A08	MC5R	1.14049	1.31078	1.22564	0.120416
GPCR 5	A04	LPAR6	1.22816	1.20214	1.21515	0.0183975
GPCR 5	E04	RXFP3	0.974427	1.4288	1.20161	0.321293
GPCR 5	A05	ADGRB1	1.19156	1.20011	1.19584	0.00604657
Ion 1	H08	TRPV3	2.71109	0.785233	1.74816	1.36179
Ion 1	H09	KCNJ1	2.50135	0.827956	1.66465	1.18327
Ion 1	A04	AQP5	1.17927	2.14362	1.66145	0.681898
Ion 1	A02	P2RX5	1.3484	1.88357	1.61598	0.37842
Ion 1	H10	TRPC5	2.4495	0.727849	1.58867	1.21739
Ion 1	H11	CACNA1S	2.35284	0.797536	1.57519	1.09976
Ion 1	H02	CLIC2	2.43189	0.663811	1.54785	1.25022
Ion 1	H04	LRRC8C	2.3488	0.739041	1.54392	1.13827
Ion 1	A11	CHRNA7	0.951977	2.10086	1.52642	0.812382
Ion 1	B10	FXYD4	1.12442	1.82331	1.47387	0.494191
Ion 1	E07	TMEM37	0.936324	1.90781	1.42207	0.686945
Ion 1	E02	SCNN1A	0.991738	1.84412	1.41793	0.602721
Ion 1	A05	KCNA2	1.02806	1.8041	1.41608	0.548745
Ion 1	A03	ANO5	1.02582	1.77965	1.40273	0.533039
Ion 1	H07	CNGA4	2.10723	0.68674	1.39698	1.00443
Ion 1	G08	PIEZO2	2.08334	0.706168	1.39475	0.973807
Ion 1	E03	ASIC5	1.10979	1.66574	1.38776	0.393116
Ion 1	E04	KCNK18	1.05003	1.72044	1.38523	0.474047
Ion 1	B11	PKD1L1	1.1032	1.65919	1.3812	0.393149
Ion 1	B09	KCNB2	1.05514	1.68156	1.36835	0.442947
Ion 1	E08	TRPM6	0.958788	1.77273	1.36576	0.575543
Ion 1	G02	GABRR1	1.95757	0.757454	1.35751	0.848609
Ion 1	G11	KCNA5	2.00525	0.700015	1.35263	0.922939
Ion 1	B07	TRPC7	1.02701	1.66852	1.34776	0.453617
Ion 1	E09	KCNH7	0.956073	1.6999	1.32799	0.525968
Ion 1	G10	KCNK6	1.89883	0.740711	1.31977	0.818913
Ion 1	E10	P2RX4	1.00705	1.61697	1.31201	0.431276
Ion 1	A10	GJB7	0.96022	1.66025	1.31024	0.494998
Ion 1	E06	KCNA6	0.900252	1.71156	1.30591	0.573681
Ion 1	E05	P2RX2	0.997935	1.61298	1.30546	0.4349
Ion 1	H05	VDAC1	1.80077	0.788978	1.29487	0.715445
Ion 1	B03	KCNV1	1.0232	1.5521	1.28765	0.373992
Ion 1	E11	GJA4	1.01246	1.56064	1.28655	0.387624
Ion 1	A06	SCN5A	0.897164	1.60885	1.25301	0.503236
Ion 1	B08	GABRG2	1.02654	1.4772	1.25187	0.318661
Ion 1	A08	KCNT1	0.946616	1.52384	1.23523	0.408162
Ion 1	H06	LRRIQ4	1.84725	0.612408	1.22983	0.873168
Ion 1	A09	GAS6	1.10905	1.34841	1.22873	0.169251
Ion 1	A07	TRPV1	1.02728	1.42769	1.22749	0.283131
Ion 1	G07	GABRA1	1.84264	0.606961	1.2248	0.873758
Ion 1	G09	ANO6	1.6669	0.781074	1.22399	0.626373
Ion 1	H03	TPCN1	1.6853	0.747317	1.21631	0.663251
Ion 1	B02	RASA3	0.966998	1.45872	1.21286	0.347703
Ion 1	G03	KCNJ10	1.64575	0.775581	1.21067	0.615305
Ion 1	B06	KCNT2	0.956762	1.41778	1.18727	0.325992
Ion 4	B06	DLG4	0.97244	2.67938	1.82591	1.20699
Ion 4	E02	GRIN3A	1.19209	2.21323	1.70266	0.72206
Ion 4	A07	ORAI1	0.941761	2.4518	1.69678	1.06776
Ion 4	E03	CLCN3	1.07054	2.22311	1.64683	0.814985
Ion 4	E04	LRRC55	1.13179	2.15448	1.64314	0.723147
Ion 4	B07	KCNH8	0.937559	2.19172	1.56464	0.886827
Ion 4	A06	PKD2	0.922176	2.13246	1.52732	0.855803
Ion 4	A03	ANO9	0.918328	2.07296	1.49564	0.816446
Ion 4	E06	SCNN1D	1.17646	1.80844	1.49245	0.446882
Ion 4	E05	GABRB3	1.15047	1.83369	1.49208	0.483107
Ion 4	F04	HCN2	1.11663	1.76971	1.44317	0.461802
Ion 4	A04	TTYH3	0.947579	1.92098	1.43428	0.688297
Ion 4	B05	GJA5	0.924404	1.87685	1.40063	0.67348
Ion 4	B04	TRPM7	0.908712	1.80159	1.35515	0.631357
Ion 4	C06	TPCN2	1.03446	1.62502	1.32974	0.417587
Ion 4	F03	GRIK4	1.17334	1.47704	1.32519	0.214746
Ion 4	F05	KCNA7	1.11807	1.53108	1.32457	0.292041
Ion 4	B03	KCNJ12	0.961921	1.67942	1.32067	0.50735
Ion 4	F02	KCNS3	1.19332	1.40686	1.30009	0.150995
Ion 4	A02	KCNA1	0.988942	1.59755	1.29325	0.430351
Ion 4	C05	AQP2	0.975673	1.4531	1.21439	0.337595
Ion 4	B02	VDAC3	0.943111	1.47351	1.20831	0.375051
Ion 4	E07	KCNJ3	1.12589	1.2595	1.19269	0.0944786
Ion 4	A05	NCS1	0.992086	1.38259	1.18734	0.27613
Kinase 1	A02	HSPB8	1.06095	1.74898	1.40496	0.486508
Kinase 1	F05	ATP23	1.08144	1.72065	1.40105	0.451988
Kinase 1	A03	AK8	1.0056	1.61845	1.31203	0.433353
Kinase 1	A05	MINK1	1.20021	1.2351	1.21765	0.0246675
Kinase 1	A10	SPHK2	1.07401	1.35367	1.21384	0.197747
Kinase 1	A09	PNKP	1.08166	1.32576	1.20371	0.172606
Kinase 10	A02	PEAK1	1.09127	2.98527	2.03827	1.33926
Kinase 10	A05	TTK	1.18976	2.61057	1.90017	1.00466
Kinase 10	A04	MARK2	1.08736	2.36814	1.72775	0.905654
Kinase 10	A03	TBCK	1.08794	2.306	1.69697	0.8613
Kinase 10	A09	PRKCH	1.00688	2.27009	1.63848	0.893225
Kinase 10	A07	KIT	1.17928	1.9511	1.56519	0.545757
Kinase 10	A11	CERKL	0.98097	2.14156	1.56126	0.820659
Kinase 10	A10	DCK	0.891012	2.21615	1.55358	0.937017
Kinase 10	B08	PRKAG1	1.02728	2.00471	1.51599	0.691145
Kinase 10	B10	AATK	0.967316	2.05774	1.51253	0.771044
Kinase 10	B09	NRBP1	1.02596	1.98232	1.50414	0.676249
Kinase 10	B05	MAP4K1	0.992661	1.92384	1.45825	0.658445
Kinase 10	B07	NTRK3	1.01156	1.87555	1.44355	0.610936
Kinase 10	A06	AKT3	0.996448	1.88918	1.44281	0.631256
Kinase 10	A08	TJP2	1.01404	1.83676	1.4254	0.581751
Kinase 10	B03	SNRK	1.00888	1.7559	1.38239	0.528222
Kinase 10	B04	PIK3C3	1.01082	1.7437	1.37726	0.518223
Kinase 10	B11	MYLK4	0.930647	1.795	1.36282	0.611189
Kinase 10	B02	ACVR1B	1.0391	1.6166	1.32785	0.408353
Kinase 10	B06	PFKFB1	0.994201	1.48975	1.24198	0.350409
Kinase 4	A03	LMTK2	1.01139	2.11495	1.56317	0.780336
Kinase 4	A02	TSSK1B	1.04541	2.07638	1.56089	0.729001
Kinase 4	A04	DCAKD	0.976084	1.82856	1.40232	0.602794
Kinase 5	H02	CAMK1G	2.90134	1.28741	2.09437	1.14122
Kinase 5	H07	FGFR4	2.87732	1.09182	1.98457	1.26254
Kinase 5	H04	NEK8	2.80133	1.16315	1.98224	1.15837
Kinase 5	G02	ADCK2	2.58436	1.34251	1.96344	0.878122
Kinase 5	H05	MARK4	2.61962	1.09627	1.85794	1.07717
Kinase 5	H03	SPHK1	2.47322	1.14037	1.8068	0.942473
Kinase 5	H08	CAMK4	2.55315	1.03369	1.79342	1.07442
Kinase 5	G06	GNE	2.42399	1.13312	1.77856	0.912783
Kinase 5	H06	PKM	2.54555	0.974558	1.76005	1.11086
Kinase 5	H10	MAPK4	2.60454	0.876016	1.74028	1.22225
Kinase 5	G04	EPHB3	2.12967	1.33286	1.73126	0.563427
Kinase 5	H09	SCYL3	2.49123	0.963586	1.72741	1.0802
Kinase 5	G05	PACSIN3	2.2757	1.0629	1.6693	0.857584
Kinase 5	F02	TAOK3	2.01414	1.28396	1.64905	0.516315
Kinase 5	F04	FYN	1.87466	1.27927	1.57697	0.421001
Kinase 5	G07	NRK	1.9138	1.18851	1.55115	0.512858
Kinase 5	G03	DAPK1	1.8665	1.23273	1.54962	0.448145
Kinase 5	F05	ALPK1	1.81767	1.20776	1.51271	0.431274
Kinase 5	C02	CDK1	1.361	1.61949	1.49024	0.182784
Kinase 5	F06	MAP4K3	1.75661	1.16676	1.46168	0.417087
Kinase 5	H11	PPIP5K2	2.06782	0.852422	1.46012	0.859419
Kinase 5	F03	ADCK5	1.63797	1.24249	1.44023	0.279644
Kinase 5	G08	BLK	1.86895	0.903742	1.38635	0.682505
Kinase 5	F07	CDK3	1.60218	1.14416	1.37317	0.323866
Kinase 5	G09	FRK	1.90165	0.798019	1.34984	0.780387
Kinase 5	A03	MAST2	1.10864	1.45222	1.28043	0.242944
Kinase 5	A02	FASTKD2	0.904886	1.57299	1.23894	0.472422
Kinase 5	F09	GRK7	1.58015	0.87275	1.22645	0.50021
Kinase 5	A04	DLG3	1.11827	1.32738	1.22283	0.147863
Kinase 5	F08	EPHB1	1.47344	0.955778	1.21461	0.366043
Kinase 5	G10	DGKG	1.79368	0.605393	1.19954	0.840247
Kinase 5	A05	MYO3A	0.973021	1.4027	1.18786	0.303829
Kinase 5	E02	HK2	1.17298	1.20247	1.18773	0.0208472
Kinase 5	D02	UHMK1	1.33391	1.03735	1.18563	0.209698
Kinase 5	G11	FES	1.61259	0.7497	1.18115	0.610155
Kinase 6	B02	DCLK3	1.0624	1.72381	1.3931	0.467689
Kinase 6	B04	PDGFRL	0.923299	1.80326	1.36328	0.622226
Kinase 6	E11	LCK	0.886471	1.82426	1.35537	0.66312
Kinase 6	B11	SGK3	0.842184	1.86061	1.3514	0.720134
Kinase 6	E02	CHUK	1.02578	1.65695	1.34137	0.446302
Kinase 6	A04	OBSCN	0.973413	1.68925	1.33133	0.506175
Kinase 6	E05	RAF1	0.837856	1.7968	1.31733	0.678074
Kinase 6	E03	DLG1	0.861849	1.74164	1.30175	0.622107
Kinase 6	A09	MAPKAPK2	0.941456	1.65448	1.29797	0.504182
Kinase 6	E10	PIM2	0.861666	1.72355	1.29261	0.609444
Kinase 6	A06	SRPK1	0.910504	1.66331	1.2869	0.532311
Kinase 6	A07	NPR2	0.853115	1.70728	1.2802	0.603989
Kinase 6	B07	CDKL2	0.832863	1.71915	1.27601	0.626701
Kinase 6	B10	MAP4K4	0.911659	1.63857	1.27512	0.514007
Kinase 6	A02	PFKM	1.07961	1.46687	1.27324	0.273833
Kinase 6	A03	SBK3	0.997681	1.53617	1.26693	0.380772
Kinase 6	B08	MERTK	0.847189	1.67944	1.26331	0.588489
Kinase 6	A05	MET	0.911227	1.61118	1.2612	0.494944
Kinase 6	A10	CDC42BPG	0.886443	1.60305	1.24475	0.506718
Kinase 6	B05	PMVK	0.85602	1.63256	1.24429	0.549099
Kinase 6	B03	AK2	0.975341	1.50631	1.24082	0.37545
Kinase 6	B06	TLK1	0.879981	1.58209	1.23104	0.496467
Kinase 6	A08	PRKCQ	0.915268	1.53513	1.2252	0.438307
Kinase 6	E04	PIK3R3	0.899126	1.50368	1.2014	0.427482
Kinase 7	A02	MAP3K19	1.26705	1.57676	1.42191	0.219001
Kinase 7	A11	NEK9	0.9228	1.75974	1.34127	0.591808
Kinase 7	A03	MAST4	1.01932	1.35471	1.18702	0.237155
Kinase 8	A02	STK17B	2.44904	2.40123	2.42514	0.0338062
Kinase 8	A04	TRIO	2.04128	1.98688	2.01408	0.0384682
Kinase 8	A05	WNK3	1.71049	2.16061	1.93555	0.318286
Kinase 8	H02	DGKE	2.54229	0.827242	1.68477	1.21272
Kinase 8	A03	TSSK6	1.44338	1.69456	1.56897	0.177609
Kinase 8	A07	TNIK	1.2955	1.69287	1.49419	0.280984
Kinase 8	A06	STKLD1	1.06723	1.56442	1.31582	0.351568
Kinase 8	H07	CALM3	1.71368	0.883477	1.29858	0.587046
Kinase 8	B02	PIK3R6	1.27475	1.23641	1.25558	0.0271108
Kinase 8	A11	PAK7	0.638481	1.8705	1.25449	0.871169
Kinase 8	A10	NME8	0.665395	1.83588	1.25064	0.827655
Kinase 8	G03	LYN	1.70845	0.758116	1.23328	0.671984
Kinase 8	B09	EPHA2	0.65352	1.75495	1.20424	0.77883
Kinase 8	H09	MARK1	1.54207	0.839138	1.1906	0.497046
Kinase 8	H08	PKIA	1.58743	0.782762	1.1851	0.568989
Kinase 8	A09	MKNK2	0.632232	1.73271	1.18247	0.778154
Kinase 9	H02	DAPK3	2.81149	0.590827	1.70116	1.57024
Kinase 9	H08	AK1	2.55263	0.640018	1.59632	1.35242
Kinase 9	H03	DLG5	2.42622	0.619681	1.52295	1.27741
Kinase 9	H10	LIMK2	2.368	0.664821	1.51641	1.20433
Kinase 9	H09	STK32C	2.21713	0.661912	1.43952	1.0997
Kinase 9	H07	OXSR1	2.24567	0.603404	1.42454	1.16126
Kinase 9	H11	PASK	2.13386	0.705548	1.4197	1.00997
Kinase 9	H05	BMP2K	2.14469	0.639453	1.39207	1.06437
Kinase 9	A06	PHKG1	0.944138	1.8173	1.38072	0.617417
Kinase 9	A10	PRKG1	0.841891	1.88794	1.36492	0.739671
Kinase 9	E05	AAK1	1.02469	1.67997	1.35233	0.463348
Kinase 9	A04	MAP2K3	0.87122	1.82423	1.34773	0.673882
Kinase 9	E03	KDR	0.835175	1.84751	1.34134	0.715829
Kinase 9	B04	IP6K1	0.977805	1.68976	1.33378	0.50343
Kinase 9	E06	CKM	0.801802	1.82239	1.3121	0.721664
Kinase 9	A08	PIP4K2A	0.900928	1.71423	1.30758	0.575094
Kinase 9	A03	LIMK1	0.887431	1.72321	1.30532	0.590984
Kinase 9	E02	TWF1	0.75479	1.8394	1.29709	0.766934
Kinase 9	B05	FASTKD5	0.88545	1.68755	1.2865	0.567169
Kinase 9	H04	AK3	1.86504	0.66891	1.26697	0.845791
Kinase 9	B06	KSR1	0.881809	1.60512	1.24346	0.511456
Kinase 9	E04	PCK1	0.85279	1.63008	1.24144	0.549627
Kinase 9	B08	EFNB1	0.915323	1.56307	1.2392	0.458024
Kinase 9	E11	TTBK2	0.792043	1.64	1.21602	0.599598
Kinase 9	H06	NEK1	1.88051	0.55103	1.21577	0.940082
Kinase 9	E09	MATK	0.809879	1.61902	1.21445	0.572151
Kinase 9	A02	CDK12	0.942899	1.48175	1.21233	0.381027
Kinase 9	G09	RFK	1.77875	0.63926	1.20901	0.805742
Kinase 9	A05	PRKAA2	0.889691	1.51637	1.20303	0.443126
Kinase 9	A09	PAK6	0.956303	1.40467	1.18048	0.31704
Phosphatase 1	H11	PFKFB4	0.888025	2.7118	1.79991	1.2896
Phosphatase 1	H10	PFKFB2	0.838979	2.41492	1.62695	1.11436
Phosphatase 1	G11	ILKAP	0.767803	2.45357	1.61069	1.19202
Phosphatase 1	A05	CTDSP1	1.55559	1.47246	1.51403	0.058781
Phosphatase 1	G02	PTPRA	0.984624	2.01385	1.49924	0.727773
Phosphatase 1	G09	SSH1	0.847184	2.1493	1.49824	0.920733
Phosphatase 1	H09	G6PC2	0.781685	2.16091	1.4713	0.975259
Phosphatase 1	H07	CILP	0.803324	2.0649	1.43411	0.892069
Phosphatase 1	A11	ALPPL2	1.79409	1.02074	1.40741	0.546841
Phosphatase 1	H04	NUDT3	0.853642	1.95337	1.40351	0.777628
Phosphatase 1	G10	DUSP3	0.772787	1.95556	1.36418	0.83635
Phosphatase 1	G07	INPP5E	0.892188	1.83096	1.36158	0.663815
Phosphatase 1	H02	PTPN6	0.924386	1.79075	1.35757	0.612611
Phosphatase 1	H05	NT5C1A	0.821125	1.88846	1.35479	0.754722
Phosphatase 1	A08	CDC25A	1.89825	0.80837	1.35331	0.77066
Phosphatase 1	G03	PPP3R1	0.787827	1.8829	1.33536	0.774332
Phosphatase 1	H08	ACP6	0.859613	1.77173	1.31567	0.644965
Phosphatase 1	A04	PPP1R3C	1.91798	0.699929	1.30895	0.861289
Phosphatase 1	F10	PTPN11	1.00106	1.6057	1.30338	0.427544
Phosphatase 1	H06	DUSP19	0.736662	1.85401	1.29534	0.790085
Phosphatase 1	A10	PFKFB1	1.69549	0.874146	1.28482	0.580778
Phosphatase 1	G05	PP2D1	0.719065	1.82686	1.27297	0.783333
Phosphatase 1	G06	MTMR14	0.835976	1.70539	1.27068	0.614769
Phosphatase 1	E04	DLG1	1.60441	0.933208	1.26881	0.474611
Phosphatase 1	A09	PPP3CA	1.65001	0.847876	1.24894	0.567195
Phosphatase 1	F09	PTPN18	0.944713	1.55225	1.24848	0.429595
Phosphatase 1	G08	DUSP14	0.831262	1.63834	1.2348	0.570691
Phosphatase 1	A07	NT5M	1.6387	0.821353	1.23003	0.577949
Phosphatase 1	H03	SET	0.919357	1.51088	1.21512	0.418272
Phosphatase 1	F02	PPP1CC	1.03497	1.37572	1.20535	0.240948
Phosphatase 1	A06	PTPRJ	1.59186	0.796145	1.194	0.562652
Phosphatase 1	A03	DUSP10	1.50714	0.854319	1.18073	0.461617
Phosphatase 2	H10	DUSP2	0.881167	2.49833	1.68975	1.14351
Phosphatase 2	A05	PTPN23	2.153	1.15712	1.65506	0.7042
Phosphatase 2	A04	PPP2R1A	2.03375	1.27227	1.65301	0.53845
Phosphatase 2	H03	MTMR6	0.884847	2.36395	1.6244	1.04589
Phosphatase 2	H08	PTPN12	0.856473	2.30504	1.58076	1.02429
Phosphatase 2	H04	PPM1G	0.889713	2.2016	1.54565	0.927642
Phosphatase 2	H11	PPP1R3D	0.841502	2.19297	1.51724	0.955634
Phosphatase 2	A03	PDP1	1.8336	1.16569	1.49965	0.472287
Phosphatase 2	H07	PTPN9	0.825724	2.13355	1.47964	0.924773
Phosphatase 2	A07	PLPP3	1.83367	1.07672	1.4552	0.535246
Phosphatase 2	A09	PTPN14	1.87597	1.02606	1.45102	0.600976
Phosphatase 2	A06	CDKN3	1.84788	1.02265	1.43526	0.58353
Phosphatase 2	A08	IMPA2	1.76574	1.08028	1.42301	0.484691
Phosphatase 2	H05	PPP1R16B	0.817596	2.0244	1.421	0.853342
Phosphatase 2	H09	PTPRU	0.888871	1.94149	1.41518	0.744317
Phosphatase 2	A11	PPP1R7	1.70608	1.06345	1.38477	0.454404
Phosphatase 2	A02	NT5C	1.83352	0.88176	1.35764	0.672995
Phosphatase 2	E04	PLPP7	1.55267	1.06425	1.30846	0.345368
Phosphatase 2	E05	NUDT12	1.54933	1.05579	1.30256	0.348982
Phosphatase 2	A10	PPP2R2B	1.55261	1.01345	1.28303	0.381243
Phosphatase 2	E02	NT5C1B	1.63494	0.875351	1.25515	0.537112
Phosphatase 2	G08	PPFIA3	0.788318	1.72025	1.25428	0.658975
Phosphatase 2	B10	PPP1R1C	1.36579	1.08654	1.22617	0.197457
Phosphatase 2	H06	MINPP1	0.699557	1.72365	1.2116	0.724141
Phosphatase 2	B08	PPP5C	1.29831	1.12311	1.21071	0.123885
Phosphatase 2	B09	PLPP2	1.35937	1.0499	1.20463	0.218829
Phosphatase 2	E11	PPM1K	1.4637	0.945324	1.20451	0.366546
Phosphatase 2	F04	THTPA	1.1297	1.24915	1.18943	0.0844637
Phosphatase 3	A05	STYX	2.23918	1.16479	1.70198	0.759704
Phosphatase 3	A02	PTP4A2	2.37297	0.973722	1.67335	0.989417
Phosphatase 3	A10	PPP1CB	2.13795	1.10433	1.62114	0.730877
Phosphatase 3	A11	DUSP8	2.17577	0.951304	1.56354	0.865828
Phosphatase 3	B08	PDP2	1.94418	1.03593	1.49005	0.642227
Phosphatase 3	A04	ENPP7	1.91019	1.06608	1.48814	0.596881
Phosphatase 3	A08	PPP2R2D	1.80371	1.10069	1.4522	0.497108
Phosphatase 3	E02	PPTC7	1.92943	0.956025	1.44273	0.688303
Phosphatase 3	E04	PPP1R15B	1.69271	1.1317	1.4122	0.396691
Phosphatase 3	A06	PON1	1.90327	0.899956	1.40161	0.70945
Phosphatase 3	A09	SYNJ1	1.86289	0.920253	1.39157	0.666545
Phosphatase 3	E03	PTPRB	1.87853	0.890098	1.38432	0.698929
Phosphatase 3	A03	PGAM4	1.67484	1.06903	1.37194	0.428375
Phosphatase 3	B09	INPP4B	1.77725	0.956868	1.36706	0.580099
Phosphatase 3	B04	PTPRC	1.72025	1.00323	1.36174	0.507007
Phosphatase 3	E05	INPP5B	1.76304	0.954072	1.35855	0.572024
Phosphatase 3	B03	PPM1D	1.67777	0.938325	1.30805	0.52287
Phosphatase 3	B02	IMPA1	1.63873	0.947076	1.2929	0.489075
Phosphatase 3	A07	UBLCP1	1.64386	0.885572	1.26472	0.536193
Phosphatase 3	B07	PLPP1	1.42627	0.978963	1.20262	0.316297
Phosphatase 3	B10	MTMR3	1.48766	0.915497	1.20158	0.404583
Phosphatase 3	B11	ACP1	1.49618	0.90191	1.19905	0.420213
Phosphatase 3	E11	PTPRM	1.37658	0.986356	1.18147	0.275927
Protease 1	E09	PSMB6	1.19919	1.45928	1.32923	0.183912
Protease 1	A02	ERAP2	1.1125	1.41838	1.26544	0.216287
Protease 1	F07	TFRC	1.16734	1.32838	1.24786	0.11387
Protease 1	E02	PAPPA2	1.30057	1.19307	1.24682	0.0760132
Protease 1	E05	DPYSL2	1.19856	1.28601	1.24229	0.0618432
Protease 1	F04	AMDHD1	1.06956	1.40062	1.23509	0.234094
Protease 1	F03	MST1	1.09121	1.36868	1.22995	0.196205
Protease 1	F05	CPN1	1.09087	1.31287	1.20187	0.156979
Protease 1	A04	CTSW	1.05773	1.3307	1.19422	0.19302
Protease 1	H04	ADAMTS18	1.35319	1.03356	1.19338	0.226017
Protease 1	A10	ADAMTS9	0.966695	1.40935	1.18802	0.313006
Protease 1	A05	LTA4H	1.05244	1.32179	1.18712	0.190455
Protease 2	A02	DPP8	1.0469	2.22298	1.63494	0.831614
Protease 2	A11	AFG3L2	0.903481	2.15315	1.52831	0.883648
Protease 2	A05	ADAM18	0.887826	2.11651	1.50217	0.868812
Protease 2	A06	PRCP	0.969668	1.99315	1.48141	0.723711
Protease 2	E02	ADAMTS13	1.17428	1.70272	1.4385	0.373659
Protease 2	A04	ASAH1	0.908944	1.96729	1.43812	0.748363
Protease 2	A03	CARD8	0.958157	1.91539	1.43677	0.676867
Protease 2	A09	CPZ	0.890793	1.89976	1.39528	0.713448
Protease 2	E03	ACHE	1.0956	1.62565	1.36062	0.374802
Protease 2	A07	PSEN2	0.862519	1.84162	1.35207	0.692325
Protease 2	A10	SPPL2C	0.868849	1.81831	1.34358	0.671367
Protease 2	E07	ADAMTS15	1.04764	1.63853	1.34308	0.417818
Protease 2	E06	PSMB4	1.18721	1.44385	1.31553	0.181475
Protease 2	E04	SPPL2B	1.06778	1.53773	1.30276	0.332303
Protease 2	E11	CPB1	1.00144	1.57154	1.28649	0.403121
Protease 2	E10	C2	1.03552	1.52738	1.28145	0.347798
Protease 2	E09	ADAM32	1.02613	1.50915	1.26764	0.341544
Protease 2	A08	ZMPSTE24	0.87612	1.65172	1.26392	0.54843
Protease 2	E05	ADAM28	0.99493	1.40628	1.20061	0.290871
Protease 2	E08	AMZ2	0.921196	1.44431	1.18275	0.3699
Protease 2	B08	DNPEP	0.945412	1.41905	1.18223	0.334916
Protease 3	A04	MEST	1.03359	1.88046	1.45703	0.598826
Protease 3	A10	SCRN2	0.962672	1.83501	1.39884	0.61684
Protease 3	A05	SENP3	0.960246	1.8065	1.38337	0.598388
Protease 3	E04	AGBL1	0.993593	1.74327	1.36843	0.530103
Protease 3	A11	F10	0.924713	1.74176	1.33324	0.577739
Protease 3	A06	ERAP1	0.995483	1.60095	1.29822	0.428129
Protease 3	A02	PM20D2	1.00579	1.5465	1.27615	0.382341
Protease 3	B10	PARK7	0.970108	1.5718	1.27096	0.425463
Protease 3	A08	LTF	0.968827	1.53979	1.25431	0.40373
Protease 3	B04	AADAC	0.982389	1.51379	1.24809	0.375755
Protease 3	E03	MME	0.984681	1.50328	1.24398	0.366705
Protease 3	A09	BMP1	0.915226	1.56285	1.23904	0.457938
Protease 3	B07	SEC11C	0.941102	1.53244	1.23677	0.418142
Protease 3	B09	CES5A	0.928555	1.53072	1.22964	0.425792
Protease 3	E02	KLK5	0.969718	1.47691	1.22332	0.358642
Protease 3	B05	SPPL3	0.96272	1.42197	1.19234	0.324737
Protease 3	E06	C1RL	0.954798	1.42832	1.19156	0.334829
Protease 4	G02	ABHD17B	1.88569	0.927483	1.40659	0.677554
Protease 4	H03	UQCRC1	1.59384	1.01701	1.30542	0.407884
Protease 4	H02	CELA3A	1.5916	0.978608	1.2851	0.433448
Protease 4	H08	RNPEP	1.58423	0.958373	1.2713	0.442546
Protease 4	H07	PHEX	1.53528	0.959185	1.24723	0.407363
Protease 4	H10	ABHD17A	1.4267	1.04027	1.23348	0.273246
Protease 4	H06	KLK13	1.5592	0.875491	1.21735	0.483456
Protease 4	H09	CAPN13	1.4161	1.00338	1.20974	0.291839
Protease 7	A02	MMP2	1.05575	1.40297	1.22936	0.245516
Transcription 1	H11	LMO2	2.98953	0.89278	1.94116	1.48263
Transcription 10	C08	ZNF76	2.65896	1.00996	1.83446	1.16602
Transcription 10	F04	KLF7	0.84099	2.14613	1.49356	0.922873
Transcription 10	H11	RELA	1.23392	1.62636	1.43014	0.277491
Transcription 10	G07	NFKB2	0.835201	1.71891	1.27705	0.624874
Transcription 10	C02	ALX1	1.41254	1.11352	1.26303	0.211437
Transcription 10	C05	FHL5	1.52062	0.979438	1.25003	0.382671
Transcription 10	B08	FOXD1	1.27335	1.21584	1.2446	0.0406674
Transcription 10	C03	SREBF1	1.49668	0.976595	1.23664	0.367757
Transcription 10	B04	ASH2L	1.32906	1.035	1.18203	0.207935
Transcription 11	C02	HOXB5	1.46242	1.03578	1.2491	0.301677
Transcription 11	C04	RBM14	1.46399	1.03318	1.24858	0.304625
Transcription 11	B02	FIGLA	1.20571	1.25101	1.22836	0.0320282
Transcription 11	C07	CEBPB	1.33968	1.05558	1.19763	0.200888
Transcription 11	B08	IRF5	1.20774	1.15606	1.1819	0.0365381
Transcription 12	C04	MIXL1	1.42184	1.09242	1.25713	0.232933
Transcription 12	G04	NR2C2	1.4222	0.985426	1.20381	0.308849
Transcription 12	C05	CRTC1	1.20965	1.16565	1.18765	0.0311123
Transcription 12	F10	MYBL2	1.24686	1.12116	1.18401	0.0888807
Transcription 13	C11	HOXD3	1.57716	1.02171	1.29943	0.392765
Transcription 13	C09	ZEB2	1.53773	1.00536	1.27155	0.376443
Transcription 13	C03	KMT2B	1.44821	1.03276	1.24049	0.293771
Transcription 13	C04	VAX2	1.34258	1.04604	1.19431	0.209683
Transcription 14	C05	NFKBIB	1.32401	1.2483	1.28615	0.0535389
Transcription 14	E02	PAX1	0.897069	1.57353	1.2353	0.478332
Transcription 15	A02	HNF1A	1.08059	4.70962	2.89511	2.56611
Transcription 16	F02	CREB3L2	1.733	1.07665	1.40482	0.46411
Transcription 16	F04	BCL3	1.49735	1.00317	1.25026	0.349438
Transcription 16	C09	KDM4A	1.41493	1.02576	1.22034	0.275185
Transcription 16	F09	NR1D1	1.10599	1.31585	1.21092	0.148395
Transcription 17	E03	TFE3	2.78458	1.04477	1.91468	1.23023
Transcription 17	C08	CHD8	1.40353	1.07404	1.23879	0.232986
Transcription 17	C05	CASZ1	1.29148	1.08473	1.18811	0.146194
Transcription 18	C03	PSMC5	1.41251	1.21834	1.31542	0.137296
Transcription 18	D11	MYC	1.27184	1.18069	1.22627	0.0644543
Transcription 18	C07	TEAD4	1.32939	1.06826	1.19882	0.184643
Transcription 18	A10	ZBTB33	1.42389	0.948915	1.1864	0.335856
Transcription 19	D10	HIC2	3.36173	0.962466	2.1621	1.69653
Transcription 19	E04	GLI2	2.6037	1.32798	1.96584	0.902064
Transcription 19	A08	ZNF35	2.40064	1.11417	1.7574	0.909675
Transcription 19	C04	HCLS1	1.42893	1.09835	1.26364	0.233751
Transcription 2	D03	MEIS1	3.46489	0.908012	2.18645	1.80799
Transcription 2	D11	ID3	1.85251	1.00506	1.42878	0.599238
Transcription 2	C04	SUFU	1.3752	1.33951	1.35736	0.0252371
Transcription 2	C03	ANKRD49	1.32092	1.39115	1.35604	0.0496629
Transcription 2	C11	OTX1	1.13314	1.5133	1.32322	0.268814
Transcription 2	C02	ARID3B	1.1824	1.3843	1.28335	0.142764
Transcription 2	C05	CIAO1	1.23958	1.31728	1.27843	0.0549421
Transcription 2	C09	KMT2C	1.17833	1.36273	1.27053	0.130389
Transcription 2	E04	ID4	1.49065	1.03163	1.26114	0.324574
Transcription 2	C08	UBTF	1.19519	1.20338	1.19928	0.00579282
Transcription 2	C10	MAFG	0.992873	1.38944	1.19116	0.280413
Transcription 2	H02	TOX2	1.42923	0.946132	1.18768	0.341603
Transcription 2	C07	SCX	1.15364	1.21889	1.18626	0.0461374
Transcription 20	C04	ZNF449	1.2945	1.2966	1.29555	0.00148311
Transcription 20	D03	DLX2	1.33916	1.20827	1.27372	0.0925545
Transcription 20	B06	HINFP	1.24819	1.22215	1.23517	0.0184146
Transcription 20	C05	CARM1	1.28689	1.14661	1.21675	0.0991903
Transcription 20	C08	RARA	1.34212	1.07321	1.20767	0.190153
Transcription 20	B02	GRHL1	1.26191	1.13458	1.19825	0.0900346
Transcription 20	B03	BHLHE23	1.23214	1.15443	1.19329	0.0549469
Transcription 20	B04	TSG101	1.10755	1.2588	1.18317	0.106948
Transcription 3	B06	ZNF45	1.73717	1.08336	1.41026	0.462309
Transcription 3	C10	SSBP3	1.53098	1.16185	1.34642	0.261012
Transcription 3	C04	TFEB	1.47499	1.20868	1.34183	0.18831
Transcription 3	C02	NFIA	1.34027	1.31964	1.32996	0.0145863
Transcription 3	G06	SNW1	1.06651	1.41979	1.24315	0.249808
Transcription 3	C08	MEF2C	1.222	1.22676	1.22438	0.00337007
Transcription 3	C05	ZKSCAN5	1.30341	1.13235	1.21788	0.120962
Transcription 3	C07	PURA	1.35126	1.06337	1.20731	0.203569
Transcription 3	C03	KRBOX4	1.24318	1.13359	1.18839	0.0774944
Transcription 4	E11	RCOR1	0.793548	2.36938	1.58146	1.11428
Transcription 4	C03	KLF16	1.45229	1.11121	1.28175	0.241181
Transcription 4	C05	HOXC13	1.57876	0.97578	1.27727	0.426369
Transcription 4	C04	TTF2	1.26413	1.21172	1.23793	0.037059
Transcription 4	C06	DMRTC2	1.4284	1.02067	1.22453	0.288304
Transcription 4	C07	DR1	1.38285	1.01043	1.19664	0.263342
Transcription 4	C02	HAND2	1.42974	0.952013	1.19088	0.337806
Transcription 5	B02	LMO1	1.09651	1.5626	1.32956	0.329571
Transcription 5	H03	TLE4	1.12861	1.47849	1.30355	0.247402
Transcription 5	C05	IKZF4	1.56938	0.933419	1.2514	0.449695
Transcription 5	C08	NRL	1.51398	0.970773	1.24238	0.384105
Transcription 5	C04	RB1	1.43581	0.96441	1.20011	0.333327
Transcription 5	H02	IRX3	1.2637	1.13056	1.19713	0.0941434
Transcription 5	C02	EZH2	1.41697	0.974074	1.19552	0.313172
Transcription 5	H11	OVOL1	1.36668	1.02272	1.1947	0.243215
Transcription 5	C09	HOXA2	1.35235	1.01747	1.18491	0.236799
Transcription 6	E02	SNAPC5	1.07704	1.70859	1.39281	0.44657
Transcription 6	B04	RREB1	1.22861	1.36771	1.29816	0.0983599
Transcription 6	C03	ETV4	1.24056	1.32575	1.28315	0.0602414
Transcription 6	C08	ZNF224	1.00492	1.52284	1.26388	0.366223
Transcription 6	C02	ZNF674	1.20339	1.30677	1.25508	0.0731055
Transcription 6	B03	HCFC1	1.15118	1.32501	1.23809	0.122917
Transcription 6	C04	CEBPG	1.16182	1.29442	1.22812	0.0937682
Transcription 6	C11	SMAD1	1.02035	1.413	1.21668	0.277643
Transcription 6	C07	ZKSCAN7	0.907739	1.48028	1.19401	0.404849
Transcription 7	C04	GSC2	1.31977	1.29435	1.30706	0.0179719
Transcription 7	C10	ZNF512B	1.30145	1.27853	1.28999	0.0162055
Transcription 7	C08	BPNT1	1.26824	1.2994	1.28382	0.0220315
Transcription 7	B10	RFC1	1.32735	1.23071	1.27903	0.0683372
Transcription 7	C09	TAF9B	1.19052	1.29505	1.24279	0.0739156
Transcription 7	C07	KLF3	1.06519	1.34905	1.20712	0.200721
Transcription 7	C03	SMAD4	1.13021	1.26055	1.19538	0.0921639
Transcription 7	H09	RBM39	1.09241	1.27891	1.18566	0.131879
Transcription 8	F04	BSX	2.61249	0.758039	1.68526	1.31129
Transcription 8	C07	SP2	1.26963	1.58665	1.42814	0.224168
Transcription 8	C05	LSR	1.29984	1.50405	1.40195	0.144399
Transcription 8	C08	DMRTA2	1.30413	1.35506	1.3296	0.0360157
Transcription 8	C09	L3MBTL2	1.23524	1.41488	1.32506	0.127022
Transcription 8	B08	KLF12	1.09972	1.51729	1.30851	0.295272
Transcription 8	C06	SUB1	1.17276	1.40039	1.28657	0.160964
Transcription 8	C10	ZNF345	1.23379	1.28961	1.2617	0.0394707
Transcription 8	B07	DIDO1	1.0406	1.46094	1.25077	0.297225
Transcription 8	B04	GTF2H4	1.11008	1.36229	1.23619	0.17834
Transcription 8	B03	RSF1	0.970779	1.46046	1.21562	0.346255
Transcription 8	B09	HELZ2	1.01584	1.4002	1.20802	0.271785
Transcription 8	B05	SPDEF	1.10329	1.3036	1.20344	0.141639
Transcription 8	B06	GTF2F2	1.02547	1.34919	1.18733	0.228905
Transcription 9	C02	BLZF1	1.80589	1.47068	1.63828	0.237024
Transcription 9	C04	TDG	1.62061	1.39923	1.50992	0.156537
Transcription 9	B02	NRG1	1.73981	1.23297	1.48639	0.358387
Transcription 9	B09	TFEC	1.27714	1.65883	1.46799	0.269897
Transcription 9	C03	HOXB13	1.41933	1.45744	1.43839	0.0269543
Transcription 9	C05	KLF4	1.50429	1.26236	1.38333	0.171074
Transcription 9	C06	RAI1	1.63403	1.11941	1.37672	0.363893
Transcription 9	C08	HIVEP2	1.31317	1.35464	1.33391	0.029326
Transcription 9	C11	NFRKB	1.39167	1.16541	1.27854	0.159992
Transcription 9	F05	FOXB2	1.44266	1.111	1.27683	0.234523
Transcription 9	C09	SIX1	1.32897	1.22209	1.27553	0.0755768
Transcription 9	B03	SP9	1.36941	1.17207	1.27074	0.139539
Transcription 9	D02	SLC2A4RG	1.32847	1.19561	1.26204	0.0939425
Transcription 9	A02	RARB	1.43805	1.02632	1.23218	0.291137
Transcription 9	G06	BUD31	1.33263	1.13102	1.23183	0.142557
Transcription 9	D07	CNOT2	1.21903	1.20183	1.21043	0.0121623
Transcription 9	B04	ZNF267	1.39086	1.01335	1.20211	0.266939
Transcription 9	D06	HMGA1	1.18999	1.20832	1.19915	0.0129652
Transcription 9	H02	PDX1	1.34629	1.04829	1.19729	0.21072
Transcription 9	C10	HOXD4	1.33817	1.03681	1.18749	0.213093
Transcription 9	G02	ZFP36L1	1.23402	1.1273	1.18066	0.0754625
Ubiquitin 1	E04	USPL1	1.30139	1.25062	1.276	0.0359019
Ubiquitin 2	C02	HERC2	1.67332	0.949946	1.31164	0.511505
Ubiquitin 3	C02	RNF19B	1.67685	1.52895	1.6029	0.104583
Ubiquitin 3	C03	FBXO36	1.56063	1.47235	1.51649	0.0624256
Ubiquitin 3	C04	CHD5	1.6811	1.29844	1.48977	0.27058
Ubiquitin 3	C05	FYCO1	1.54581	1.34703	1.44642	0.140559
Ubiquitin 3	C11	PHF13	1.35675	1.40294	1.37984	0.0326601
Ubiquitin 3	C08	PHF19	1.30082	1.44717	1.374	0.103481
Ubiquitin 3	C07	FBXO21	1.39928	1.33888	1.36908	0.0427056
Ubiquitin 3	C09	OTUD1	1.16832	1.53637	1.35234	0.260245
Ubiquitin 3	C06	TRIM3	1.41101	1.19419	1.3026	0.153312
Ubiquitin 3	C10	KMT2B	1.23333	1.36802	1.30068	0.0952383
Ubiquitin 3	B02	NEURL3	1.3102	1.21788	1.26404	0.0652804
Ubiquitin 3	B11	USP9X	0.986304	1.45709	1.2217	0.332898
Ubiquitin 4	C02	UBE2E1	1.8768	1.48413	1.68047	0.277659
Ubiquitin 4	C04	KAT6A	1.57792	1.48539	1.53165	0.0654336
Ubiquitin 4	C03	NEDD4	1.47281	1.58676	1.52978	0.0805729
Ubiquitin 4	C11	AMFR	1.52891	1.42834	1.47863	0.0711186
Ubiquitin 4	B04	UBL5	1.37832	1.49609	1.4372	0.0832722
Ubiquitin 4	B03	UBE2M	1.53252	1.30237	1.41745	0.162745
Ubiquitin 4	C09	PHF11	1.23172	1.55464	1.39318	0.228336
Ubiquitin 4	C10	CISH	1.32758	1.42092	1.37425	0.066006
Ubiquitin 4	C08	RNF31	1.20192	1.5019	1.35191	0.212123
Ubiquitin 4	B02	RNF207	1.1804	1.38886	1.28463	0.147408
Ubiquitin 4	B09	PCGF3	1.07824	1.45584	1.26704	0.266999
Ubiquitin 4	C05	RNF146	1.33309	1.14687	1.23998	0.131674
Ubiquitin 4	C07	RNF217	1.10893	1.33237	1.22065	0.158001
Ubiquitin 4	B11	BRPF3	1.08895	1.33278	1.21087	0.172412
Ubiquitin 5	C03	MARCH6	1.31055	1.26881	1.28968	0.0295103
Ubiquitin 5	C02	OTUB2	1.35806	1.06435	1.21121	0.207683
Ubiquitin 5	C08	FBXW7	1.30457	1.10018	1.20237	0.144529
Ubiquitin 5	D02	USP37	1.2247	1.13714	1.18092	0.0619195
Ubiquitin 6	H06	PELI2	0.976562	2.78755	1.88206	1.28056
Ubiquitin 7	C06	TRIM43B	1.32304	1.89471	1.60887	0.404228
Ubiquitin 7	C10	USP12	1.46948	1.66668	1.56808	0.139437
Ubiquitin 7	C11	DTX3	1.3967	1.60594	1.50132	0.147949
Ubiquitin 7	C03	OTUD7B	1.27566	1.64783	1.46175	0.263163
Ubiquitin 7	C09	RNF41	1.22936	1.6707	1.45003	0.312073
Ubiquitin 7	C08	TRIM40	1.27878	1.61563	1.4472	0.238185
Ubiquitin 7	C02	ASB1	1.36868	1.40371	1.3862	0.0247708
Ubiquitin 7	C07	FBXL2	1.30611	1.42096	1.36354	0.0812112
Ubiquitin 7	C05	RNF180	1.33616	1.36876	1.35246	0.023052
Ubiquitin 7	B02	UBA7	1.12626	1.36003	1.24315	0.165302
Ubiquitin 7	B10	LPXN	1.11025	1.36766	1.23896	0.182017
Ubiquitin 7	B11	RNF145	1.12663	1.33718	1.23191	0.148882
Ubiquitin 7	C04	ARIH2	0.935762	1.50059	1.21818	0.399396
Ubiquitin 7	B03	TRIM64C	1.16291	1.25149	1.2072	0.0626335
Ubiquitin 7	B06	TRIM52	1.09328	1.28711	1.1902	0.137061
Ubiquitin 7	B04	FBXO4	1.05875	1.31659	1.18767	0.182322
Ubiquitin 7	D03	USP10	1.3118	1.05302	1.18241	0.18298
Ubiquitin 8	H05	LRR1	1.54843	0.979257	1.26384	0.402465
Ubiquitin 9	F03	TULP4	1.37871	1.1593	1.26901	0.155146
Ubiquitin 9	F02	TRIM55	1.23212	1.22634	1.22923	0.00408352

## Sheet: downregulation
PlateName	Well	GeneSymbol	Replicate 1	Replicate 2	Ave	Stdev
Drug 1	G03	SMUG1	0.834562	0.814229	0.824396	0.014378
Drug 1	G04	TLR1	0.535735	0.584597	0.560166	0.0345507
Drug 1	G05	SLC2A1	0.532806	0.419834	0.47632	0.0798833
Drug 10	G07	RAD21	0.649553	0.781331	0.715442	0.0931816
Drug 21	E07	CLDN16	0.725613	0.575503	0.650558	0.106144
Drug 21	E08	SPINK1	0.769539	0.50903	0.639284	0.184208
Drug 21	F06	PIGF	0.81275	0.74383	0.77829	0.0487343
Drug 21	F07	RBP4	0.746353	0.548119	0.647236	0.140172
Drug 21	F11	SDR9C7	0.826116	0.626521	0.726319	0.141135
Drug 21	G07	BPHL	0.81201	0.690204	0.751107	0.0861294
Drug 21	G09	MUTYH	0.808394	0.63618	0.722287	0.121773
Drug 26	F05	BCS1L	0.760348	0.816361	0.788354	0.0396075
Drug 44	F10	PADI1	0.817992	0.833187	0.825589	0.0107447
GPCR 1	B06	FFAR3	0.732427	0.737808	0.735117	0.00380525
GPCR 1	B07	CELSR3	0.808642	0.730995	0.769819	0.0549048
GPCR 1	B08	P2RY12	0.81236	0.815744	0.814052	0.0023931
GPCR 1	B09	DRD3	0.799419	0.728493	0.763956	0.0501519
GPCR 1	B10	FZD4	0.820895	0.798095	0.809495	0.0161222
GPCR 1	C06	HTR5A	0.775397	0.694449	0.734923	0.0572385
GPCR 1	C07	GPR19	0.801342	0.664867	0.733104	0.0965018
GPCR 1	C08	P2RY13	0.714766	0.754725	0.734745	0.0282553
GPCR 1	C09	GHSR	0.719555	0.703117	0.711336	0.0116233
GPCR 1	C10	HTR1D	0.726704	0.711493	0.719098	0.0107562
GPCR 1	C11	GPR34	0.728686	0.754638	0.741662	0.0183508
GPCR 1	D06	VIPR2	0.762359	0.699208	0.730784	0.0446548
GPCR 1	D07	GALR1	0.815705	0.659609	0.737657	0.110377
GPCR 1	D08	GRM5	0.727065	0.805477	0.766271	0.0554459
GPCR 1	D09	PTH1R	0.794636	0.70965	0.752143	0.0600941
GPCR 1	D10	GPR26	0.762401	0.72908	0.745741	0.0235614
GPCR 1	D11	NPBWR2	0.710038	0.819179	0.764609	0.0771745
GPCR 1	E06	P2RY4	0.73812	0.749947	0.744033	0.00836289
GPCR 1	E07	RXFP1	0.698466	0.651651	0.675059	0.0331033
GPCR 1	E08	CCKAR	0.72858	0.68085	0.704715	0.0337506
GPCR 1	E09	GABBR2	0.719423	0.714901	0.717162	0.0031975
GPCR 1	E10	ADGRB2	0.691481	0.72928	0.710381	0.0267283
GPCR 1	E11	CXCR4	0.710195	0.802369	0.756282	0.0651764
GPCR 1	F05	ADGRL1	0.741237	0.735658	0.738447	0.00394485
GPCR 1	F06	GPR162	0.719065	0.710358	0.714711	0.00615695
GPCR 1	F07	FPR3	0.68337	0.678071	0.680721	0.00374674
GPCR 1	F08	CRHR1	0.719295	0.692417	0.705856	0.019006
GPCR 1	F09	GALR2	0.676534	0.683218	0.679876	0.00472639
GPCR 1	F10	CASR	0.687979	0.73407	0.711024	0.0325916
GPCR 1	F11	ADORA3	0.721109	0.693427	0.707268	0.0195741
GPCR 1	G04	MC2R	0.773294	0.783021	0.778158	0.00687809
GPCR 1	G05	GPR160	0.792762	0.731313	0.762037	0.0434514
GPCR 1	G06	HCAR1	0.666328	0.704461	0.685395	0.0269644
GPCR 1	G07	GPR12	0.647485	0.589542	0.618513	0.040972
GPCR 1	G08	NMUR1	0.665776	0.669188	0.667482	0.00241218
GPCR 1	G09	SORCS1	0.721435	0.672718	0.697076	0.034448
GPCR 1	G10	ADORA2B	0.746676	0.688395	0.717536	0.0412104
GPCR 1	G11	ADGRG3	0.788931	0.757437	0.773184	0.0222693
GPCR 1	H06	OPRD1	0.7537	0.720668	0.737184	0.0233575
GPCR 1	H07	HTR1F	0.763723	0.682061	0.722892	0.0577439
GPCR 2	B06	LGR6	0.813885	0.781733	0.797809	0.0227348
GPCR 2	B07	GPR101	0.756141	0.75139	0.753766	0.00335939
GPCR 2	B08	GPR1	0.787478	0.727787	0.757633	0.0422082
GPCR 2	B09	FZD10	0.784101	0.716808	0.750455	0.0475831
GPCR 2	B10	DRD1	0.805839	0.766806	0.786323	0.0276007
GPCR 2	C06	NPY1R	0.738881	0.795457	0.767169	0.0400056
GPCR 2	C07	RHO	0.703904	0.70805	0.705977	0.00293179
GPCR 2	C08	CCR1	0.747652	0.74857	0.748111	0.000648846
GPCR 2	C09	HCRTR1	0.830336	0.722288	0.776312	0.0764018
GPCR 2	D06	SUCNR1	0.737637	0.718648	0.728142	0.0134274
GPCR 2	D07	HTR2B	0.803145	0.738016	0.77058	0.0460534
GPCR 2	D08	P2RY10	0.720008	0.703511	0.711759	0.0116655
GPCR 2	D09	GRPR	0.753447	0.685133	0.71929	0.0483052
GPCR 2	D10	TBXA2R	0.786761	0.714039	0.7504	0.0514224
GPCR 2	D11	NMUR2	0.783663	0.742987	0.763325	0.0287622
GPCR 2	E06	TPRA1	0.79235	0.750255	0.771303	0.0297654
GPCR 2	E07	OXGR1	0.771728	0.671234	0.721481	0.0710598
GPCR 2	E08	AGTR1	0.791048	0.729919	0.760484	0.0432246
GPCR 2	E09	VN1R1	0.786372	0.718322	0.752347	0.048119
GPCR 2	E10	CCR5	0.811016	0.719356	0.765186	0.0648131
GPCR 2	E11	GPR52	0.805355	0.777095	0.791225	0.0199823
GPCR 2	F05	ADGRG7	0.80542	0.783121	0.794271	0.0157675
GPCR 2	F06	GPR183	0.777451	0.698614	0.738032	0.0557462
GPCR 2	F07	TAAR1	0.761699	0.678249	0.719974	0.0590082
GPCR 2	F08	GPR152	0.779547	0.721497	0.750522	0.041048
GPCR 2	F09	OXER1	0.786233	0.727861	0.757047	0.0412752
GPCR 2	F10	HTR6	0.751006	0.712157	0.731581	0.0274708
GPCR 2	F11	TSHR	0.800132	0.799721	0.799926	0.000290761
GPCR 2	G06	LTB4R2	0.791053	0.725567	0.75831	0.0463054
GPCR 2	G07	RRH	0.773654	0.660037	0.716845	0.0803396
GPCR 2	G08	GPR141	0.819297	0.758682	0.78899	0.0428609
GPCR 2	G09	FFAR2	0.772429	0.711013	0.741721	0.0434275
GPCR 2	G10	P2RY2	0.817661	0.798584	0.808122	0.0134901
GPCR 2	G11	FZD6	0.782162	0.809178	0.79567	0.0191038
GPCR 3	B06	PTGDR2	0.736745	0.688842	0.712794	0.0338728
GPCR 3	B07	CXCR3	0.768593	0.628398	0.698496	0.0991327
GPCR 3	B08	GRM6	0.803976	0.643093	0.723534	0.113761
GPCR 3	B09	FZD8	0.797128	0.653742	0.725435	0.101389
GPCR 3	B10	ADGRB3	0.826837	0.644055	0.735446	0.129247
GPCR 3	C06	GPR3	0.751101	0.672984	0.712043	0.0552374
GPCR 3	C07	QRFPR	0.789513	0.634684	0.712098	0.109481
GPCR 3	C08	GPR179	0.773953	0.620819	0.697386	0.108282
GPCR 3	C09	ADORA1	0.769025	0.567723	0.668374	0.142342
GPCR 3	C10	GPRC5C	0.762463	0.585299	0.673881	0.125274
GPCR 3	D02	GPR65	0.789593	0.753946	0.771769	0.0252059
GPCR 3	D03	HRH3	0.814189	0.762883	0.788536	0.036279
GPCR 3	D04	LPAR5	0.731067	0.691741	0.711404	0.0278076
GPCR 3	D05	LPAR4	0.791795	0.806489	0.799142	0.0103902
GPCR 3	D06	GPR4	0.697169	0.699135	0.698152	0.00139032
GPCR 3	D07	GPR17	0.734573	0.595258	0.664915	0.0985102
GPCR 3	D08	GPR132	0.77291	0.614405	0.693657	0.11208
GPCR 3	D09	ADGRV1	0.789689	0.613484	0.701586	0.124596
GPCR 3	D10	NPR3	0.712666	0.623186	0.667926	0.063272
GPCR 3	E03	NPY5R	0.738185	0.747877	0.743031	0.0068531
GPCR 3	E04	HTR3B	0.780726	0.833222	0.806974	0.0371205
GPCR 3	E06	ADORA2A	0.71724	0.634336	0.675788	0.058622
GPCR 3	E07	SSTR2	0.740502	0.630648	0.685575	0.0776789
GPCR 3	E08	CXCR1	0.736786	0.654377	0.695581	0.0582718
GPCR 3	E09	HTR1B	0.758622	0.610303	0.684462	0.104877
GPCR 3	E10	SIGMAR1	0.803385	0.659284	0.731334	0.101895
GPCR 3	E11	ADGRA3	0.820054	0.754667	0.787361	0.0462358
GPCR 3	F04	GPR153	0.69989	0.766542	0.733216	0.0471304
GPCR 3	F05	ADRA1A	0.753347	0.727612	0.74048	0.0181971
GPCR 3	F06	CELSR2	0.681188	0.624334	0.652761	0.0402024
GPCR 3	F07	ADGRE5	0.710036	0.557313	0.633674	0.107992
GPCR 3	F08	GPR139	0.729165	0.56794	0.648552	0.114004
GPCR 3	F09	DRD4	0.680349	0.577904	0.629126	0.0724396
GPCR 3	F10	LANCL1	0.753291	0.668662	0.710977	0.0598416
GPCR 3	F11	FZD5	0.770696	0.68699	0.728843	0.0591891
GPCR 3	G02	CELSR1	0.816947	0.821295	0.819121	0.00307422
GPCR 3	G03	GPR87	0.707102	0.739352	0.723227	0.0228045
GPCR 3	G05	S1PR5	0.803314	0.736041	0.769678	0.0475698
GPCR 3	G06	CXCR2	0.700802	0.610016	0.655409	0.0641957
GPCR 3	G07	GPR85	0.68781	0.601687	0.644749	0.0608978
GPCR 3	G08	MAS1	0.731939	0.628443	0.680191	0.0731827
GPCR 3	G09	MC1R	0.700605	0.637998	0.669301	0.0442698
GPCR 3	G10	ACKR2	0.729578	0.710964	0.720271	0.0131616
GPCR 3	G11	C5AR1	0.746569	0.758258	0.752414	0.00826493
GPCR 3	H06	GPR174	0.734615	0.65272	0.693667	0.0579086
GPCR 3	H07	S1PR4	0.786159	0.62483	0.705495	0.114077
GPCR 4	B06	GNAT2	0.799875	0.790165	0.79502	0.00686613
GPCR 4	B10	GPR119	0.764913	0.743098	0.754006	0.0154253
GPCR 4	C09	EDNRA	0.799373	0.722668	0.761021	0.0542383
GPCR 4	C10	MRGPRD	0.735434	0.721102	0.728268	0.0101342
GPCR 4	C11	GPR22	0.790615	0.787009	0.788812	0.00255017
GPCR 4	D08	PTGFR	0.746659	0.787447	0.767053	0.028842
GPCR 4	D09	LGR5	0.752797	0.754338	0.753567	0.00108951
GPCR 4	D10	FPR1	0.768099	0.786056	0.777077	0.0126978
GPCR 4	D11	AGTR2	0.772542	0.75071	0.761626	0.0154377
GPCR 4	E07	ADRB3	0.814487	0.770642	0.792564	0.0310036
GPCR 4	E08	ADGRF5	0.816874	0.808137	0.812505	0.0061776
GPCR 4	E09	CCR7	0.783385	0.707132	0.745259	0.0539192
GPCR 4	E10	GPR35	0.775021	0.746071	0.760546	0.0204707
GPCR 4	E11	ADRA1B	0.825437	0.828304	0.826871	0.00202736
GPCR 4	F06	ADGRA1	0.718724	0.810107	0.764416	0.0646176
GPCR 4	F07	ADRA2B	0.788834	0.741117	0.764975	0.0337415
GPCR 4	F08	CHRM4	0.721224	0.758473	0.739848	0.0263394
GPCR 4	F09	TAAR8	0.744037	0.731487	0.737762	0.00887365
GPCR 4	F10	S1PR3	0.783413	0.713291	0.748352	0.0495837
GPCR 4	F11	OMG	0.738096	0.720067	0.729082	0.0127486
GPCR 4	G06	ADGRD1	0.753223	0.766069	0.759646	0.00908378
GPCR 4	G07	HTR2A	0.81502	0.784253	0.799637	0.0217556
GPCR 4	G08	GPR61	0.805748	0.808581	0.807164	0.00200302
GPCR 4	G09	NTSR2	0.755487	0.736601	0.746044	0.0133544
GPCR 4	G10	PTGDR	0.751204	0.805153	0.778178	0.0381479
GPCR 4	H06	CNR2	0.808505	0.820189	0.814347	0.0082621
GPCR 5	B03	SMO	0.832685	0.828951	0.830818	0.00264031
GPCR 5	C02	ADGRE3	0.816325	0.801584	0.808954	0.0104234
GPCR 5	C03	P2RY14	0.755797	0.800228	0.778012	0.0314175
GPCR 5	C06	FFAR1	0.693706	0.797287	0.745497	0.0732429
GPCR 5	C08	TAAR9	0.664291	0.797369	0.73083	0.0941001
GPCR 5	C10	C5AR2	0.675526	0.81945	0.747488	0.10177
GPCR 5	D02	AVPR1A	0.718265	0.801094	0.75968	0.0585688
GPCR 5	D03	GPBAR1	0.777239	0.767461	0.77235	0.00691402
GPCR 5	D04	MRGPRE	0.787174	0.813316	0.800245	0.0184848
GPCR 5	D06	BDKRB2	0.689288	0.780735	0.735012	0.0646627
GPCR 5	D07	OR1A1	0.696703	0.814591	0.755647	0.0833595
GPCR 5	D08	PTH2R	0.774118	0.79845	0.786284	0.0172053
GPCR 5	D10	PVR	0.707625	0.752841	0.730233	0.0319722
Ion 2	C05	CHRNB4	0.816028	0.775058	0.795543	0.0289695
Ion 2	C06	CACNA1H	0.771474	0.774139	0.772806	0.00188425
Ion 2	C07	CNGA1	0.776827	0.818408	0.797617	0.0294018
Ion 2	C08	AQP1	0.770734	0.784327	0.77753	0.00961149
Ion 2	D05	CACNA1F	0.781103	0.834331	0.807717	0.0376377
Ion 2	D06	IL1RAPL1	0.817863	0.770231	0.794047	0.0336816
Ion 2	D07	AQP9	0.834229	0.735985	0.785107	0.0694691
Ion 2	D08	CYBB	0.831582	0.807916	0.819749	0.0167349
Ion 2	D09	CHRNA10	0.799829	0.801425	0.800627	0.00112825
Ion 2	D11	MCOLN1	0.794842	0.777395	0.786118	0.0123372
Ion 2	E06	CACNG7	0.806602	0.799213	0.802908	0.00522491
Ion 2	E07	JPH2	0.818381	0.824384	0.821382	0.00424486
Ion 3	C10	GABRP	0.825835	0.825461	0.825648	0.000264655
Ion 6	B05	GJD4	0.796085	0.772698	0.784392	0.0165374
Ion 6	B06	TTYH1	0.812026	0.719147	0.765586	0.0656756
Kinase 2	B05	MARK3	0.822819	0.722954	0.772886	0.0706148
Kinase 2	B09	MPP7	0.81384	0.721923	0.767882	0.0649955
Kinase 2	B11	TBK1	0.833542	0.817855	0.825698	0.0110922
Kinase 2	C05	PI4K2B	0.82612	0.763621	0.794871	0.0441934
Kinase 2	C07	EPHA7	0.819014	0.694484	0.756749	0.0880565
Kinase 2	C09	AXL	0.81779	0.673816	0.745803	0.101805
Kinase 2	D08	NADK	0.827221	0.713797	0.770509	0.0802023
Kinase 2	D09	CHKB	0.792947	0.637256	0.715102	0.11009
Kinase 2	D10	MAP2K7	0.78051	0.620516	0.700513	0.113133
Kinase 2	E07	PKIB	0.675551	0.752453	0.714002	0.0543778
Kinase 2	E08	MAP3K4	0.798746	0.820475	0.80961	0.015365
Kinase 2	E09	MAP3K11	0.82579	0.791586	0.808688	0.0241859
Kinase 5	B11	SHPK	0.827631	0.795403	0.811517	0.0227885
Kinase 6	D06	NME3	0.823823	0.530484	0.677154	0.207421
Kinase 6	D07	MPP2	0.823887	0.562827	0.693357	0.184597
Kinase 6	G06	HUNK	0.824295	0.623268	0.723782	0.142147
Kinase 6	H06	PRKX	0.819078	0.572779	0.695928	0.17416
Kinase 7	D06	PKMYT1	0.815862	0.652207	0.734034	0.115721
Kinase 7	D07	EFNA5	0.785982	0.612843	0.699413	0.122428
Kinase 7	D11	PIK3R2	0.824347	0.718201	0.771274	0.0750566
Kinase 7	H06	PIM1	0.719422	0.755009	0.737215	0.0251637
Kinase 8	C05	PRKAR1A	0.790397	0.618068	0.704232	0.121855
Kinase 8	C06	GRK1	0.787596	0.78707	0.787333	0.000372366
Kinase 8	C07	FASTKD1	0.712308	0.708168	0.710238	0.00292711
Kinase 8	C08	TNK2	0.718292	0.760724	0.739508	0.0300038
Kinase 8	C09	PKN1	0.653583	0.787825	0.720704	0.0949234
Kinase 8	C10	IKBKE	0.615561	0.727451	0.671506	0.0791178
Kinase 8	D05	TSSK3	0.726937	0.69601	0.711473	0.0218684
Kinase 8	D06	CKMT1B	0.707476	0.703959	0.705717	0.00248672
Kinase 8	D08	THNSL1	0.778499	0.691308	0.734904	0.0616533
Kinase 8	D09	TWF2	0.814742	0.788944	0.801843	0.0182415
Kinase 8	D10	HIPK4	0.699259	0.722088	0.710673	0.0161422
Kinase 8	D11	ACVR2B	0.747258	0.73492	0.741089	0.0087242
Kinase 8	F03	ADRBK2	0.825262	0.79409	0.809676	0.0220422
Kinase 8	F05	POMK	0.666157	0.775876	0.721016	0.0775827
Kinase 8	F06	PLK5	0.751906	0.813026	0.782466	0.0432185
Kinase 8	F08	TGFBR1	0.812339	0.806453	0.809396	0.00416206
Kinase 8	F10	AK5	0.797948	0.815971	0.806959	0.0127441
Kinase 9	C02	JAK1	0.827508	0.787832	0.80767	0.0280552
Kinase 9	C03	PIP5K1B	0.80126	0.754734	0.777997	0.0328985
Kinase 9	C10	HIPK1	0.735028	0.791448	0.763238	0.0398947
Kinase 9	C11	PKN2	0.765022	0.704106	0.734564	0.043074
Kinase 9	D03	GSK3A	0.808025	0.631995	0.72001	0.124472
Kinase 9	D05	DGKB	0.828564	0.633551	0.731057	0.137895
Kinase 9	D07	NME1	0.809322	0.567143	0.688232	0.171246
Kinase 9	D08	STK31	0.78593	0.582622	0.684276	0.14376
Phosphatase 1	B03	PPP1R3A	0.768837	0.717259	0.743048	0.0364711
Phosphatase 1	C02	ALPL	0.81864	0.762284	0.790462	0.0398494
Phosphatase 1	C03	NUDT14	0.690496	0.781398	0.735947	0.0642774
Phosphatase 1	C04	EYA4	0.773176	0.807031	0.790103	0.0239394
Phosphatase 1	C06	PTPRD	0.646897	0.794592	0.720744	0.104436
Phosphatase 1	C07	DUSP4	0.727576	0.819179	0.773378	0.0647737
Phosphatase 1	C08	MTM1	0.745092	0.816146	0.780619	0.0502425
Phosphatase 1	C09	PSPH	0.774979	0.769647	0.772313	0.00377044
Phosphatase 1	C11	PPP2R4	0.778562	0.80639	0.792476	0.0196777
Phosphatase 1	D04	NUDT15	0.760188	0.785935	0.773061	0.0182055
Phosphatase 1	D09	PXYLP1	0.758005	0.815353	0.786679	0.0405512
Phosphatase 1	D11	PHPT1	0.664914	0.827139	0.746027	0.11471
Protease 2	C06	TF	0.722548	0.684991	0.70377	0.026557
Protease 2	C07	NUP98	0.71976	0.782869	0.751314	0.0446245
Protease 2	D10	PRSS27	0.830629	0.663951	0.74729	0.117859
Protease 2	G11	PRSS41	0.805002	0.620122	0.712562	0.13073
Protease 4	B05	ADAM7	0.508801	0.80857	0.658686	0.211968
Protease 4	B06	RHBDF2	0.551771	0.825788	0.688779	0.193759
Protease 4	C05	PMPCB	0.5218	0.7963	0.65905	0.194101
Protease 4	C06	PREPL	0.516748	0.828828	0.672788	0.220674
Protease 4	C07	KLK11	0.494864	0.82156	0.658212	0.231009
Protease 4	D06	CAPN7	0.52763	0.828777	0.678204	0.212943
Protease 5	C10	REN	0.795769	0.565535	0.680652	0.162801
Protease 6	A06	LACTB	0.793163	0.534744	0.663954	0.18273
Protease 6	C06	ACOT6	0.750534	0.433237	0.591885	0.224363
Protease 6	D02	CAPN8	0.758153	0.79932	0.778736	0.0291094
Protease 6	E10	MASP2	0.791605	0.436091	0.613848	0.251387
Protease 6	F07	F12	0.801945	0.405517	0.603731	0.280317
Protease 6	F08	KLK4	0.803497	0.399076	0.601287	0.285969
Protease 7	D08	TEX30	0.771613	0.790535	0.781074	0.0133802
Transcription 1	F05	ZIC5	0.830725	0.823983	0.827354	0.00476733
Transcription 10	E07	ASB15	0.709634	0.505784	0.607709	0.144144
Transcription 10	E09	SLC26A3	0.68997	0.824428	0.757199	0.0950759
Transcription 10	E10	ZNF560	0.702493	0.766843	0.734668	0.0455025
Transcription 10	E11	MLLT1	0.731791	0.76001	0.7459	0.0199543
Transcription 10	H08	ZFP36	0.339404	0.797538	0.568471	0.32395
Transcription 14	E05	AHCTF1	0.787117	0.824882	0.805999	0.0267034
Transcription 17	E07	MYB	0.495076	0.809656	0.652366	0.222442
Transcription 17	H07	YBX1	0.780993	0.81391	0.797451	0.0232757
Transcription 2	E07	TCF21	0.795401	0.803008	0.799204	0.00537885
Transcription 2	F09	HDAC6	0.808212	0.824357	0.816285	0.0114165
Transcription 3	A02	SIX3	0.811063	0.819183	0.815123	0.00574149
Transcription 3	E06	RORA	0.671157	0.801311	0.736234	0.0920332
Transcription 3	E08	SIX6	0.618561	0.808414	0.713487	0.134246
Transcription 3	E10	E2F8	0.69386	0.827071	0.760465	0.0941944
Transcription 3	E11	ILF3	0.811017	0.80637	0.808694	0.00328562
Transcription 3	F08	NHLH1	0.708702	0.776639	0.74267	0.0480385
Transcription 3	G11	BARX1	0.805076	0.827841	0.816458	0.0160977
Transcription 5	F06	ZBTB38	0.707306	0.658531	0.682918	0.034489
Transcription 6	A07	AFF4	0.770565	0.721474	0.746019	0.034713
Transcription 6	E06	ZNF214	0.829218	0.710943	0.770081	0.0836329
Transcription 6	E08	VENTX	0.830092	0.765248	0.79767	0.045852
Transcription 6	E09	RFX1	0.775489	0.780985	0.778237	0.0038858
Transcription 6	E10	GABPB1	0.719229	0.723755	0.721492	0.00319988
Transcription 6	E11	RLF	0.832908	0.759937	0.796422	0.0515986
Transcription 6	F08	TRIM16	0.827025	0.804751	0.815888	0.0157505
Transcription 6	F09	TAF6L	0.707345	0.690622	0.698984	0.0118249
Transcription 6	G08	NFKBIZ	0.832367	0.811247	0.821807	0.0149338
Transcription 6	G09	ECSIT	0.782998	0.771216	0.777107	0.00833084
Transcription 6	G11	EHF	0.755407	0.801775	0.778591	0.0327873
Transcription 6	H05	OLIG3	0.777245	0.807846	0.792545	0.0216381
Ubiquitin 1	E09	FBXL13	0.789442	0.818136	0.803789	0.0202895
Ubiquitin 1	F07	TRIM68	0.816825	0.787929	0.802377	0.0204326
Ubiquitin 1	F09	TRAF7	0.767648	0.829233	0.79844	0.0435471
Ubiquitin 1	F11	ZNF645	0.8137	0.764639	0.78917	0.0346913
Ubiquitin 1	G08	RBCK1	0.828081	0.783415	0.805748	0.031583
Ubiquitin 2	E06	PHF23	0.763239	0.47394	0.61859	0.204565
Ubiquitin 2	F04	LONRF1	0.753055	0.420851	0.586953	0.234904
Ubiquitin 2	F05	MYLIP	0.710635	0.394801	0.552718	0.223328
Ubiquitin 2	G08	MLLT10	0.739353	0.681221	0.710287	0.0411053
Ubiquitin 2	G09	PRICKLE3	0.735416	0.825253	0.780335	0.0635247
Ubiquitin 3	E05	FBXL5	0.782455	0.760807	0.771631	0.0153079
Ubiquitin 3	E06	RNF11	0.809388	0.617543	0.713465	0.135654
Ubiquitin 3	E07	USP5	0.786723	0.78115	0.783936	0.00394062
Ubiquitin 3	E08	PJA2	0.755031	0.744626	0.749829	0.00735753
Ubiquitin 3	E10	UBE2I	0.761661	0.770637	0.766149	0.00634673
Ubiquitin 3	E11	UBE2F	0.757478	0.832531	0.795004	0.0530703
Ubiquitin 3	F03	HERC4	0.819211	0.767747	0.793479	0.0363899
Ubiquitin 3	F04	TNFAIP3	0.831382	0.812165	0.821773	0.0135882
Ubiquitin 3	F06	TRIM25	0.796329	0.784804	0.790566	0.0081496
Ubiquitin 3	F07	TRIM72	0.748184	0.755183	0.751683	0.00494901
Ubiquitin 3	F08	SYVN1	0.690431	0.753395	0.721913	0.0445224
Ubiquitin 3	F09	TRIM10	0.78842	0.789787	0.789103	0.000966225
Ubiquitin 3	F11	PCGF2	0.777453	0.80195	0.789701	0.0173219
Ubiquitin 3	G07	RFFL	0.828801	0.803093	0.815947	0.0181783
Ubiquitin 4	E02	MPND	0.744824	0.823258	0.784041	0.0554617
Ubiquitin 4	E04	ASB7	0.814252	0.687746	0.750999	0.089453
Ubiquitin 4	E05	FBXL18	0.791072	0.443618	0.617345	0.245687
Ubiquitin 4	E06	JOSD1	0.649513	0.700278	0.674895	0.0358957
Ubiquitin 4	E07	PEX12	0.743323	0.71717	0.730247	0.0184935
Ubiquitin 4	E08	KDM2B	0.718364	0.700889	0.709627	0.0123566
Ubiquitin 4	E09	CUL4A	0.719398	0.719863	0.71963	0.000328672
Ubiquitin 4	E10	RNF144A	0.785044	0.810874	0.797959	0.0182645
Ubiquitin 4	E11	TRIM46	0.733486	0.792512	0.762999	0.0417379
Ubiquitin 4	F05	RNF144B	0.709099	0.632303	0.670701	0.0543036
Ubiquitin 4	F07	USP31	0.698344	0.764814	0.731579	0.0470009
Ubiquitin 4	F08	PHF20L1	0.724113	0.782672	0.753393	0.0414076
Ubiquitin 4	F09	USP38	0.709992	0.746415	0.728203	0.025755
Ubiquitin 4	F10	AHCTF1	0.813411	0.833794	0.823602	0.0144129
Ubiquitin 4	F11	PHF2	0.783807	0.709268	0.746538	0.0527069
Ubiquitin 4	G08	PAAF1	0.770184	0.803014	0.786599	0.0232138
Ubiquitin 4	G09	BIRC3	0.824905	0.753158	0.789031	0.050733
Ubiquitin 5	A07	DZIP3	0.73405	0.769314	0.751682	0.0249353
Ubiquitin 5	B10	TMF1	0.800247	0.804757	0.802502	0.00318886
Ubiquitin 5	E05	HECW2	0.674885	0.760949	0.717917	0.0608565
Ubiquitin 5	E07	AREL1	0.688989	0.594698	0.641844	0.0666741
Ubiquitin 5	E08	FBXO30	0.639771	0.825647	0.732709	0.131434
Ubiquitin 5	E10	PPIL2	0.765902	0.825254	0.795578	0.0419682
Ubiquitin 5	F02	OTUB1	0.750776	0.820775	0.785776	0.0494969
Ubiquitin 5	G02	RNF186	0.806238	0.742119	0.774178	0.0453384
Ubiquitin 5	G05	UBE2Q1	0.691405	0.804989	0.748197	0.0803161
Ubiquitin 5	G07	SYTL3	0.761478	0.788175	0.774826	0.0188778
Ubiquitin 5	G08	RNF175	0.693383	0.758763	0.726073	0.0462306
Ubiquitin 6	A03	RNF223	0.824716	0.802313	0.813514	0.0158414
Ubiquitin 6	A04	USP11	0.827331	0.791275	0.809303	0.0254954
Ubiquitin 6	A05	USP3	0.829012	0.807586	0.818299	0.0151504
Ubiquitin 6	B04	BAHD1	0.421119	0.763702	0.59241	0.242243
Ubiquitin 6	E06	TRAF5	0.787762	0.769611	0.778686	0.0128342
Ubiquitin 6	E08	TRIM41	0.784627	0.784198	0.784413	0.00030297
Ubiquitin 6	F04	USP47	0.734608	0.818594	0.776601	0.0593866
Ubiquitin 9	B07	MARCH2	0.616611	0.814817	0.715714	0.140153
Ubiquitin 9	B08	BPTF	0.645538	0.727594	0.686566	0.0580219
Ubiquitin 9	B09	CHD4	0.826306	0.621372	0.723839	0.14491
Ubiquitin 9	C07	TRIM58	0.628542	0.765173	0.696858	0.0966127
Ubiquitin 9	E07	BRCC3	0.666984	0.807933	0.737459	0.0996657
Ubiquitin 9	E10	MYCBP2	0.611023	0.831528	0.721275	0.155921
